# Supplementary material for: Induction of Daptomycin Tolerance in Enterococcus faecalis by Fatty Acid Combinations
Source: Appl Environ Microbiol. 2020 Oct 1;86(20):e01178-20. doi: 10.1128/AEM.01178-20 (PMC7531955; doi:10.1128/AEM.01178-20)
Supplement: Supplemental file 2 [file AEM.01178-20-sd002.xlsx]

## Sheet: Key
Tukey's multiple comparisons analysis was performed to determine significance of fatty acid tail membrane composition when grown under different fatty acid supplementations.
Each sheet contains stastical differences in the percentage for the indicated fatty acid within the membrane across condtions.
LT represents long term fatty acid supplementation; data presented in TABLE 2 in main text.
ST represents short term fatty acid supplementation; data presented in TABLE 3 in main text.

## Sheet: C12-0
Statistical differences in the percentage of C12:0 in the membrane across conditions.
C12:0
Tukey's multiple comparisons test	Significant?	Adjusted P Value
Ethanol LT vs. Oleic acid LT	No	>0.9999
Ethanol LT vs. Linoleic acid LT	No	>0.9999
Ethanol LT vs. Palmitic acid LT	No	>0.9999
Ethanol LT vs. Stearic acid LT	No	>0.9999
Ethanol LT vs. Oleic & Palmitic acids LT	No	>0.9999
Ethanol LT vs. Oleic & Stearic acids LT	No	>0.9999
Ethanol LT vs. Linoleic & Palmitic acids LT	No	>0.9999
Ethanol LT vs. Linoleic & Stearic acids LT	No	>0.9999
Ethanol LT vs. SLOP LT	No	>0.9999
Ethanol LT vs. Ethanol ST	No	>0.9999
Ethanol LT vs. Oleic acid ST	No	>0.9999
Ethanol LT vs. Linoleic acid ST	No	>0.9999
Ethanol LT vs. Palmitic acid ST	No	>0.9999
Ethanol LT vs. Stearic acid ST	No	>0.9999
Ethanol LT vs. Oleic & Palmitic acids ST	No	>0.9999
Ethanol LT vs. Oleic & Stearic acids ST	No	>0.9999
Ethanol LT vs. Linoleic & Palmitic acids ST	No	>0.9999
Ethanol LT vs. Linoleic & Stearic acids ST	No	>0.9999
Ethanol LT vs. SLOP ST	No	>0.9999
Oleic acid LT vs. Linoleic acid LT	No	>0.9999
Oleic acid LT vs. Palmitic acid LT	No	0.9791
Oleic acid LT vs. Stearic acid LT	No	0.9997
Oleic acid LT vs. Oleic & Palmitic acids LT	No	0.9937
Oleic acid LT vs. Oleic & Stearic acids LT	No	>0.9999
Oleic acid LT vs. Linoleic & Palmitic acids LT	No	0.9871
Oleic acid LT vs. Linoleic & Stearic acids LT	No	>0.9999
Oleic acid LT vs. SLOP LT	No	0.9791
Oleic acid LT vs. Ethanol ST	No	>0.9999
Oleic acid LT vs. Oleic acid ST	No	>0.9999
Oleic acid LT vs. Linoleic acid ST	No	>0.9999
Oleic acid LT vs. Palmitic acid ST	No	0.9996
Oleic acid LT vs. Stearic acid ST	No	0.9996
Oleic acid LT vs. Oleic & Palmitic acids ST	No	0.9998
Oleic acid LT vs. Oleic & Stearic acids ST	No	>0.9999
Oleic acid LT vs. Linoleic & Palmitic acids ST	No	>0.9999
Oleic acid LT vs. Linoleic & Stearic acids ST	No	>0.9999
Oleic acid LT vs. SLOP ST	No	>0.9999
Linoleic acid LT vs. Palmitic acid LT	No	>0.9999
Linoleic acid LT vs. Stearic acid LT	No	>0.9999
Linoleic acid LT vs. Oleic & Palmitic acids LT	No	>0.9999
Linoleic acid LT vs. Oleic & Stearic acids LT	No	0.9997
Linoleic acid LT vs. Linoleic & Palmitic acids LT	No	>0.9999
Linoleic acid LT vs. Linoleic & Stearic acids LT	No	>0.9999
Linoleic acid LT vs. SLOP LT	No	>0.9999
Linoleic acid LT vs. Ethanol ST	No	>0.9999
Linoleic acid LT vs. Oleic acid ST	No	>0.9999
Linoleic acid LT vs. Linoleic acid ST	No	>0.9999
Linoleic acid LT vs. Palmitic acid ST	No	>0.9999
Linoleic acid LT vs. Stearic acid ST	No	>0.9999
Linoleic acid LT vs. Oleic & Palmitic acids ST	No	>0.9999
Linoleic acid LT vs. Oleic & Stearic acids ST	No	>0.9999
Linoleic acid LT vs. Linoleic & Palmitic acids ST	No	>0.9999
Linoleic acid LT vs. Linoleic & Stearic acids ST	No	>0.9999
Linoleic acid LT vs. SLOP ST	No	>0.9999
Palmitic acid LT vs. Stearic acid LT	No	>0.9999
Palmitic acid LT vs. Oleic & Palmitic acids LT	No	>0.9999
Palmitic acid LT vs. Oleic & Stearic acids LT	No	0.8882
Palmitic acid LT vs. Linoleic & Palmitic acids LT	No	>0.9999
Palmitic acid LT vs. Linoleic & Stearic acids LT	No	0.9993
Palmitic acid LT vs. SLOP LT	No	>0.9999
Palmitic acid LT vs. Ethanol ST	No	>0.9999
Palmitic acid LT vs. Oleic acid ST	No	>0.9999
Palmitic acid LT vs. Linoleic acid ST	No	>0.9999
Palmitic acid LT vs. Palmitic acid ST	No	>0.9999
Palmitic acid LT vs. Stearic acid ST	No	>0.9999
Palmitic acid LT vs. Oleic & Palmitic acids ST	No	>0.9999
Palmitic acid LT vs. Oleic & Stearic acids ST	No	>0.9999
Palmitic acid LT vs. Linoleic & Palmitic acids ST	No	>0.9999
Palmitic acid LT vs. Linoleic & Stearic acids ST	No	>0.9999
Palmitic acid LT vs. SLOP ST	No	>0.9999
Stearic acid LT vs. Oleic & Palmitic acids LT	No	>0.9999
Stearic acid LT vs. Oleic & Stearic acids LT	No	0.992
Stearic acid LT vs. Linoleic & Palmitic acids LT	No	>0.9999
Stearic acid LT vs. Linoleic & Stearic acids LT	No	>0.9999
Stearic acid LT vs. SLOP LT	No	>0.9999
Stearic acid LT vs. Ethanol ST	No	>0.9999
Stearic acid LT vs. Oleic acid ST	No	>0.9999
Stearic acid LT vs. Linoleic acid ST	No	>0.9999
Stearic acid LT vs. Palmitic acid ST	No	>0.9999
Stearic acid LT vs. Stearic acid ST	No	>0.9999
Stearic acid LT vs. Oleic & Palmitic acids ST	No	>0.9999
Stearic acid LT vs. Oleic & Stearic acids ST	No	>0.9999
Stearic acid LT vs. Linoleic & Palmitic acids ST	No	>0.9999
Stearic acid LT vs. Linoleic & Stearic acids ST	No	>0.9999
Stearic acid LT vs. SLOP ST	No	>0.9999
Oleic & Palmitic acids LT vs. Oleic & Stearic acids LT	No	0.9479
Oleic & Palmitic acids LT vs. Linoleic & Palmitic acids LT	No	>0.9999
Oleic & Palmitic acids LT vs. Linoleic & Stearic acids LT	No	>0.9999
Oleic & Palmitic acids LT vs. SLOP LT	No	>0.9999
Oleic & Palmitic acids LT vs. Ethanol ST	No	>0.9999
Oleic & Palmitic acids LT vs. Oleic acid ST	No	>0.9999
Oleic & Palmitic acids LT vs. Linoleic acid ST	No	>0.9999
Oleic & Palmitic acids LT vs. Palmitic acid ST	No	>0.9999
Oleic & Palmitic acids LT vs. Stearic acid ST	No	>0.9999
Oleic & Palmitic acids LT vs. Oleic & Palmitic acids ST	No	>0.9999
Oleic & Palmitic acids LT vs. Oleic & Stearic acids ST	No	>0.9999
Oleic & Palmitic acids LT vs. Linoleic & Palmitic acids ST	No	>0.9999
Oleic & Palmitic acids LT vs. Linoleic & Stearic acids ST	No	>0.9999
Oleic & Palmitic acids LT vs. SLOP ST	No	>0.9999
Oleic & Stearic acids LT vs. Linoleic & Palmitic acids LT	No	0.9179
Oleic & Stearic acids LT vs. Linoleic & Stearic acids LT	No	>0.9999
Oleic & Stearic acids LT vs. SLOP LT	No	0.8882
Oleic & Stearic acids LT vs. Ethanol ST	No	0.9975
Oleic & Stearic acids LT vs. Oleic acid ST	No	0.9979
Oleic & Stearic acids LT vs. Linoleic acid ST	No	0.9982
Oleic & Stearic acids LT vs. Palmitic acid ST	No	0.9909
Oleic & Stearic acids LT vs. Stearic acid ST	No	0.9911
Oleic & Stearic acids LT vs. Oleic & Palmitic acids ST	No	0.9952
Oleic & Stearic acids LT vs. Oleic & Stearic acids ST	No	0.9992
Oleic & Stearic acids LT vs. Linoleic & Palmitic acids ST	No	0.9995
Oleic & Stearic acids LT vs. Linoleic & Stearic acids ST	No	0.9982
Oleic & Stearic acids LT vs. SLOP ST	No	0.9997
Linoleic & Palmitic acids LT vs. Linoleic & Stearic acids LT	No	0.9997
Linoleic & Palmitic acids LT vs. SLOP LT	No	>0.9999
Linoleic & Palmitic acids LT vs. Ethanol ST	No	>0.9999
Linoleic & Palmitic acids LT vs. Oleic acid ST	No	>0.9999
Linoleic & Palmitic acids LT vs. Linoleic acid ST	No	>0.9999
Linoleic & Palmitic acids LT vs. Palmitic acid ST	No	>0.9999
Linoleic & Palmitic acids LT vs. Stearic acid ST	No	>0.9999
Linoleic & Palmitic acids LT vs. Oleic & Palmitic acids ST	No	>0.9999
Linoleic & Palmitic acids LT vs. Oleic & Stearic acids ST	No	>0.9999
Linoleic & Palmitic acids LT vs. Linoleic & Palmitic acids ST	No	>0.9999
Linoleic & Palmitic acids LT vs. Linoleic & Stearic acids ST	No	>0.9999
Linoleic & Palmitic acids LT vs. SLOP ST	No	>0.9999
Linoleic & Stearic acids LT vs. SLOP LT	No	0.9993
Linoleic & Stearic acids LT vs. Ethanol ST	No	>0.9999
Linoleic & Stearic acids LT vs. Oleic acid ST	No	>0.9999
Linoleic & Stearic acids LT vs. Linoleic acid ST	No	>0.9999
Linoleic & Stearic acids LT vs. Palmitic acid ST	No	>0.9999
Linoleic & Stearic acids LT vs. Stearic acid ST	No	>0.9999
Linoleic & Stearic acids LT vs. Oleic & Palmitic acids ST	No	>0.9999
Linoleic & Stearic acids LT vs. Oleic & Stearic acids ST	No	>0.9999
Linoleic & Stearic acids LT vs. Linoleic & Palmitic acids ST	No	>0.9999
Linoleic & Stearic acids LT vs. Linoleic & Stearic acids ST	No	>0.9999
Linoleic & Stearic acids LT vs. SLOP ST	No	>0.9999
SLOP LT vs. Ethanol ST	No	>0.9999
SLOP LT vs. Oleic acid ST	No	>0.9999
SLOP LT vs. Linoleic acid ST	No	>0.9999
SLOP LT vs. Palmitic acid ST	No	>0.9999
SLOP LT vs. Stearic acid ST	No	>0.9999
SLOP LT vs. Oleic & Palmitic acids ST	No	>0.9999
SLOP LT vs. Oleic & Stearic acids ST	No	>0.9999
SLOP LT vs. Linoleic & Palmitic acids ST	No	>0.9999
SLOP LT vs. Linoleic & Stearic acids ST	No	>0.9999
SLOP LT vs. SLOP ST	No	>0.9999
Ethanol ST vs. Oleic acid ST	No	>0.9999
Ethanol ST vs. Linoleic acid ST	No	>0.9999
Ethanol ST vs. Palmitic acid ST	No	>0.9999
Ethanol ST vs. Stearic acid ST	No	>0.9999
Ethanol ST vs. Oleic & Palmitic acids ST	No	>0.9999
Ethanol ST vs. Oleic & Stearic acids ST	No	>0.9999
Ethanol ST vs. Linoleic & Palmitic acids ST	No	>0.9999
Ethanol ST vs. Linoleic & Stearic acids ST	No	>0.9999
Ethanol ST vs. SLOP ST	No	>0.9999
Oleic acid ST vs. Linoleic acid ST	No	>0.9999
Oleic acid ST vs. Palmitic acid ST	No	>0.9999
Oleic acid ST vs. Stearic acid ST	No	>0.9999
Oleic acid ST vs. Oleic & Palmitic acids ST	No	>0.9999
Oleic acid ST vs. Oleic & Stearic acids ST	No	>0.9999
Oleic acid ST vs. Linoleic & Palmitic acids ST	No	>0.9999
Oleic acid ST vs. Linoleic & Stearic acids ST	No	>0.9999
Oleic acid ST vs. SLOP ST	No	>0.9999
Linoleic acid ST vs. Palmitic acid ST	No	>0.9999
Linoleic acid ST vs. Stearic acid ST	No	>0.9999
Linoleic acid ST vs. Oleic & Palmitic acids ST	No	>0.9999
Linoleic acid ST vs. Oleic & Stearic acids ST	No	>0.9999
Linoleic acid ST vs. Linoleic & Palmitic acids ST	No	>0.9999
Linoleic acid ST vs. Linoleic & Stearic acids ST	No	>0.9999
Linoleic acid ST vs. SLOP ST	No	>0.9999
Palmitic acid ST vs. Stearic acid ST	No	>0.9999
Palmitic acid ST vs. Oleic & Palmitic acids ST	No	>0.9999
Palmitic acid ST vs. Oleic & Stearic acids ST	No	>0.9999
Palmitic acid ST vs. Linoleic & Palmitic acids ST	No	>0.9999
Palmitic acid ST vs. Linoleic & Stearic acids ST	No	>0.9999
Palmitic acid ST vs. SLOP ST	No	>0.9999
Stearic acid ST vs. Oleic & Palmitic acids ST	No	>0.9999
Stearic acid ST vs. Oleic & Stearic acids ST	No	>0.9999
Stearic acid ST vs. Linoleic & Palmitic acids ST	No	>0.9999
Stearic acid ST vs. Linoleic & Stearic acids ST	No	>0.9999
Stearic acid ST vs. SLOP ST	No	>0.9999
Oleic & Palmitic acids ST vs. Oleic & Stearic acids ST	No	>0.9999
Oleic & Palmitic acids ST vs. Linoleic & Palmitic acids ST	No	>0.9999
Oleic & Palmitic acids ST vs. Linoleic & Stearic acids ST	No	>0.9999
Oleic & Palmitic acids ST vs. SLOP ST	No	>0.9999
Oleic & Stearic acids ST vs. Linoleic & Palmitic acids ST	No	>0.9999
Oleic & Stearic acids ST vs. Linoleic & Stearic acids ST	No	>0.9999
Oleic & Stearic acids ST vs. SLOP ST	No	>0.9999
Linoleic & Palmitic acids ST vs. Linoleic & Stearic acids ST	No	>0.9999
Linoleic & Palmitic acids ST vs. SLOP ST	No	>0.9999
Linoleic & Stearic acids ST vs. SLOP ST	No	>0.9999

## Sheet: C14-0
Statistical differences in the percentage of C14:0 in the membrane across conditions.
C14:0
Tukey's multiple comparisons test	Significant?	Adjusted P Value
Ethanol LT vs. Oleic acid LT	No	0.8932
Ethanol LT vs. Linoleic acid LT	No	0.9685
Ethanol LT vs. Palmitic acid LT	No	0.7829
Ethanol LT vs. Stearic acid LT	No	>0.9999
Ethanol LT vs. Oleic & Palmitic acids LT	No	0.0825
Ethanol LT vs. Oleic & Stearic acids LT	No	0.9998
Ethanol LT vs. Linoleic & Palmitic acids LT	No	0.07
Ethanol LT vs. Linoleic & Stearic acids LT	No	0.9805
Ethanol LT vs. SLOP LT	No	0.0943
Ethanol LT vs. Ethanol ST	No	>0.9999
Ethanol LT vs. Oleic acid ST	No	>0.9999
Ethanol LT vs. Linoleic acid ST	No	0.9983
Ethanol LT vs. Palmitic acid ST	No	0.8212
Ethanol LT vs. Stearic acid ST	No	>0.9999
Ethanol LT vs. Oleic & Palmitic acids ST	No	0.9989
Ethanol LT vs. Oleic & Stearic acids ST	No	>0.9999
Ethanol LT vs. Linoleic & Palmitic acids ST	No	0.9998
Ethanol LT vs. Linoleic & Stearic acids ST	No	>0.9999
Ethanol LT vs. SLOP ST	No	0.999
Oleic acid LT vs. Linoleic acid LT	No	>0.9999
Oleic acid LT vs. Palmitic acid LT	No	>0.9999
Oleic acid LT vs. Stearic acid LT	No	0.996
Oleic acid LT vs. Oleic & Palmitic acids LT	No	0.9983
Oleic acid LT vs. Oleic & Stearic acids LT	No	>0.9999
Oleic acid LT vs. Linoleic & Palmitic acids LT	No	0.9972
Oleic acid LT vs. Linoleic & Stearic acids LT	No	>0.9999
Oleic acid LT vs. SLOP LT	No	0.9989
Oleic acid LT vs. Ethanol ST	No	0.9998
Oleic acid LT vs. Oleic acid ST	No	0.9189
Oleic acid LT vs. Linoleic acid ST	No	>0.9999
Oleic acid LT vs. Palmitic acid ST	No	>0.9999
Oleic acid LT vs. Stearic acid ST	No	0.9979
Oleic acid LT vs. Oleic & Palmitic acids ST	No	>0.9999
Oleic acid LT vs. Oleic & Stearic acids ST	No	0.94
Oleic acid LT vs. Linoleic & Palmitic acids ST	No	>0.9999
Oleic acid LT vs. Linoleic & Stearic acids ST	No	0.9998
Oleic acid LT vs. SLOP ST	No	>0.9999
Linoleic acid LT vs. Palmitic acid LT	No	>0.9999
Linoleic acid LT vs. Stearic acid LT	No	0.9997
Linoleic acid LT vs. Oleic & Palmitic acids LT	No	0.9866
Linoleic acid LT vs. Oleic & Stearic acids LT	No	>0.9999
Linoleic acid LT vs. Linoleic & Palmitic acids LT	No	0.9809
Linoleic acid LT vs. Linoleic & Stearic acids LT	No	>0.9999
Linoleic acid LT vs. SLOP LT	No	0.9903
Linoleic acid LT vs. Ethanol ST	No	>0.9999
Linoleic acid LT vs. Oleic acid ST	No	0.9787
Linoleic acid LT vs. Linoleic acid ST	No	>0.9999
Linoleic acid LT vs. Palmitic acid ST	No	>0.9999
Linoleic acid LT vs. Stearic acid ST	No	0.9999
Linoleic acid LT vs. Oleic & Palmitic acids ST	No	>0.9999
Linoleic acid LT vs. Oleic & Stearic acids ST	No	0.9861
Linoleic acid LT vs. Linoleic & Palmitic acids ST	No	>0.9999
Linoleic acid LT vs. Linoleic & Stearic acids ST	No	>0.9999
Linoleic acid LT vs. SLOP ST	No	>0.9999
Palmitic acid LT vs. Stearic acid LT	No	0.9819
Palmitic acid LT vs. Oleic & Palmitic acids LT	No	0.9998
Palmitic acid LT vs. Oleic & Stearic acids LT	No	>0.9999
Palmitic acid LT vs. Linoleic & Palmitic acids LT	No	0.9997
Palmitic acid LT vs. Linoleic & Stearic acids LT	No	>0.9999
Palmitic acid LT vs. SLOP LT	No	0.9999
Palmitic acid LT vs. Ethanol ST	No	0.9981
Palmitic acid LT vs. Oleic acid ST	No	0.8228
Palmitic acid LT vs. Linoleic acid ST	No	>0.9999
Palmitic acid LT vs. Palmitic acid ST	No	>0.9999
Palmitic acid LT vs. Stearic acid ST	No	0.9888
Palmitic acid LT vs. Oleic & Palmitic acids ST	No	>0.9999
Palmitic acid LT vs. Oleic & Stearic acids ST	No	0.8584
Palmitic acid LT vs. Linoleic & Palmitic acids ST	No	>0.9999
Palmitic acid LT vs. Linoleic & Stearic acids ST	No	0.9981
Palmitic acid LT vs. SLOP ST	No	>0.9999
Stearic acid LT vs. Oleic & Palmitic acids LT	No	0.3282
Stearic acid LT vs. Oleic & Stearic acids LT	No	>0.9999
Stearic acid LT vs. Linoleic & Palmitic acids LT	No	0.2934
Stearic acid LT vs. Linoleic & Stearic acids LT	No	0.9999
Stearic acid LT vs. SLOP LT	No	0.3591
Stearic acid LT vs. Ethanol ST	No	>0.9999
Stearic acid LT vs. Oleic acid ST	No	>0.9999
Stearic acid LT vs. Linoleic acid ST	No	>0.9999
Stearic acid LT vs. Palmitic acid ST	No	0.9881
Stearic acid LT vs. Stearic acid ST	No	>0.9999
Stearic acid LT vs. Oleic & Palmitic acids ST	No	>0.9999
Stearic acid LT vs. Oleic & Stearic acids ST	No	>0.9999
Stearic acid LT vs. Linoleic & Palmitic acids ST	No	>0.9999
Stearic acid LT vs. Linoleic & Stearic acids ST	No	>0.9999
Stearic acid LT vs. SLOP ST	No	>0.9999
Oleic & Palmitic acids LT vs. Oleic & Stearic acids LT	No	0.7792
Oleic & Palmitic acids LT vs. Linoleic & Palmitic acids LT	No	>0.9999
Oleic & Palmitic acids LT vs. Linoleic & Stearic acids LT	No	0.9775
Oleic & Palmitic acids LT vs. SLOP LT	No	>0.9999
Oleic & Palmitic acids LT vs. Ethanol ST	No	0.5386
Oleic & Palmitic acids LT vs. Oleic acid ST	No	0.0999
Oleic & Palmitic acids LT vs. Linoleic acid ST	No	0.8919
Oleic & Palmitic acids LT vs. Palmitic acid ST	No	0.9996
Oleic & Palmitic acids LT vs. Stearic acid ST	No	0.377
Oleic & Palmitic acids LT vs. Oleic & Palmitic acids ST	No	0.8725
Oleic & Palmitic acids LT vs. Oleic & Stearic acids ST	No	0.1201
Oleic & Palmitic acids LT vs. Linoleic & Palmitic acids ST	No	0.7955
Oleic & Palmitic acids LT vs. Linoleic & Stearic acids ST	No	0.5386
Oleic & Palmitic acids LT vs. SLOP ST	No	0.867
Oleic & Stearic acids LT vs. Linoleic & Palmitic acids LT	No	0.7431
Oleic & Stearic acids LT vs. Linoleic & Stearic acids LT	No	>0.9999
Oleic & Stearic acids LT vs. SLOP LT	No	0.8077
Oleic & Stearic acids LT vs. Ethanol ST	No	>0.9999
Oleic & Stearic acids LT vs. Oleic acid ST	No	>0.9999
Oleic & Stearic acids LT vs. Linoleic acid ST	No	>0.9999
Oleic & Stearic acids LT vs. Palmitic acid ST	No	>0.9999
Oleic & Stearic acids LT vs. Stearic acid ST	No	>0.9999
Oleic & Stearic acids LT vs. Oleic & Palmitic acids ST	No	>0.9999
Oleic & Stearic acids LT vs. Oleic & Stearic acids ST	No	>0.9999
Oleic & Stearic acids LT vs. Linoleic & Palmitic acids ST	No	>0.9999
Oleic & Stearic acids LT vs. Linoleic & Stearic acids ST	No	>0.9999
Oleic & Stearic acids LT vs. SLOP ST	No	>0.9999
Linoleic & Palmitic acids LT vs. Linoleic & Stearic acids LT	No	0.969
Linoleic & Palmitic acids LT vs. SLOP LT	No	>0.9999
Linoleic & Palmitic acids LT vs. Ethanol ST	No	0.4963
Linoleic & Palmitic acids LT vs. Oleic acid ST	No	0.0853
Linoleic & Palmitic acids LT vs. Linoleic acid ST	No	0.867
Linoleic & Palmitic acids LT vs. Palmitic acid ST	No	0.9993
Linoleic & Palmitic acids LT vs. Stearic acid ST	No	0.3396
Linoleic & Palmitic acids LT vs. Oleic & Palmitic acids ST	No	0.845
Linoleic & Palmitic acids LT vs. Oleic & Stearic acids ST	No	0.1032
Linoleic & Palmitic acids LT vs. Linoleic & Palmitic acids ST	No	0.7605
Linoleic & Palmitic acids LT vs. Linoleic & Stearic acids ST	No	0.4963
Linoleic & Palmitic acids LT vs. SLOP ST	No	0.8389
Linoleic & Stearic acids LT vs. SLOP LT	No	0.9832
Linoleic & Stearic acids LT vs. Ethanol ST	No	>0.9999
Linoleic & Stearic acids LT vs. Oleic acid ST	No	0.9874
Linoleic & Stearic acids LT vs. Linoleic acid ST	No	>0.9999
Linoleic & Stearic acids LT vs. Palmitic acid ST	No	>0.9999
Linoleic & Stearic acids LT vs. Stearic acid ST	No	>0.9999
Linoleic & Stearic acids LT vs. Oleic & Palmitic acids ST	No	>0.9999
Linoleic & Stearic acids LT vs. Oleic & Stearic acids ST	No	0.9922
Linoleic & Stearic acids LT vs. Linoleic & Palmitic acids ST	No	>0.9999
Linoleic & Stearic acids LT vs. Linoleic & Stearic acids ST	No	>0.9999
Linoleic & Stearic acids LT vs. SLOP ST	No	>0.9999
SLOP LT vs. Ethanol ST	No	0.5744
SLOP LT vs. Oleic acid ST	No	0.1137
SLOP LT vs. Linoleic acid ST	No	0.9105
SLOP LT vs. Palmitic acid ST	No	0.9998
SLOP LT vs. Stearic acid ST	No	0.4099
SLOP LT vs. Oleic & Palmitic acids ST	No	0.8932
SLOP LT vs. Oleic & Stearic acids ST	No	0.136
SLOP LT vs. Linoleic & Palmitic acids ST	No	0.8228
SLOP LT vs. Linoleic & Stearic acids ST	No	0.5744
SLOP LT vs. SLOP ST	No	0.8882
Ethanol ST vs. Oleic acid ST	No	>0.9999
Ethanol ST vs. Linoleic acid ST	No	>0.9999
Ethanol ST vs. Palmitic acid ST	No	0.9989
Ethanol ST vs. Stearic acid ST	No	>0.9999
Ethanol ST vs. Oleic & Palmitic acids ST	No	>0.9999
Ethanol ST vs. Oleic & Stearic acids ST	No	>0.9999
Ethanol ST vs. Linoleic & Palmitic acids ST	No	>0.9999
Ethanol ST vs. Linoleic & Stearic acids ST	No	>0.9999
Ethanol ST vs. SLOP ST	No	>0.9999
Oleic acid ST vs. Linoleic acid ST	No	0.9991
Oleic acid ST vs. Palmitic acid ST	No	0.857
Oleic acid ST vs. Stearic acid ST	No	>0.9999
Oleic acid ST vs. Oleic & Palmitic acids ST	No	0.9995
Oleic acid ST vs. Oleic & Stearic acids ST	No	>0.9999
Oleic acid ST vs. Linoleic & Palmitic acids ST	No	0.9999
Oleic acid ST vs. Linoleic & Stearic acids ST	No	>0.9999
Oleic acid ST vs. SLOP ST	No	0.9995
Linoleic acid ST vs. Palmitic acid ST	No	>0.9999
Linoleic acid ST vs. Stearic acid ST	No	>0.9999
Linoleic acid ST vs. Oleic & Palmitic acids ST	No	>0.9999
Linoleic acid ST vs. Oleic & Stearic acids ST	No	0.9996
Linoleic acid ST vs. Linoleic & Palmitic acids ST	No	>0.9999
Linoleic acid ST vs. Linoleic & Stearic acids ST	No	>0.9999
Linoleic acid ST vs. SLOP ST	No	>0.9999
Palmitic acid ST vs. Stearic acid ST	No	0.993
Palmitic acid ST vs. Oleic & Palmitic acids ST	No	>0.9999
Palmitic acid ST vs. Oleic & Stearic acids ST	No	0.8882
Palmitic acid ST vs. Linoleic & Palmitic acids ST	No	>0.9999
Palmitic acid ST vs. Linoleic & Stearic acids ST	No	0.9989
Palmitic acid ST vs. SLOP ST	No	>0.9999
Stearic acid ST vs. Oleic & Palmitic acids ST	No	>0.9999
Stearic acid ST vs. Oleic & Stearic acids ST	No	>0.9999
Stearic acid ST vs. Linoleic & Palmitic acids ST	No	>0.9999
Stearic acid ST vs. Linoleic & Stearic acids ST	No	>0.9999
Stearic acid ST vs. SLOP ST	No	>0.9999
Oleic & Palmitic acids ST vs. Oleic & Stearic acids ST	No	0.9997
Oleic & Palmitic acids ST vs. Linoleic & Palmitic acids ST	No	>0.9999
Oleic & Palmitic acids ST vs. Linoleic & Stearic acids ST	No	>0.9999
Oleic & Palmitic acids ST vs. SLOP ST	No	>0.9999
Oleic & Stearic acids ST vs. Linoleic & Palmitic acids ST	No	>0.9999
Oleic & Stearic acids ST vs. Linoleic & Stearic acids ST	No	>0.9999
Oleic & Stearic acids ST vs. SLOP ST	No	0.9998
Linoleic & Palmitic acids ST vs. Linoleic & Stearic acids ST	No	>0.9999
Linoleic & Palmitic acids ST vs. SLOP ST	No	>0.9999
Linoleic & Stearic acids ST vs. SLOP ST	No	>0.9999

## Sheet: C16-0
Statistical differences in the percentage of C16:0 in the membrane across conditions.
C16:0
Tukey's multiple comparisons test	Significant?	Adjusted P Value
Ethanol LT vs. Oleic acid LT	Yes	<0.0001
Ethanol LT vs. Linoleic acid LT	Yes	<0.0001
Ethanol LT vs. Palmitic acid LT	Yes	<0.0001
Ethanol LT vs. Stearic acid LT	Yes	<0.0001
Ethanol LT vs. Oleic & Palmitic acids LT	Yes	<0.0001
Ethanol LT vs. Oleic & Stearic acids LT	Yes	<0.0001
Ethanol LT vs. Linoleic & Palmitic acids LT	Yes	<0.0001
Ethanol LT vs. Linoleic & Stearic acids LT	Yes	<0.0001
Ethanol LT vs. SLOP LT	Yes	<0.0001
Ethanol LT vs. Ethanol ST	No	>0.9999
Ethanol LT vs. Oleic acid ST	Yes	<0.0001
Ethanol LT vs. Linoleic acid ST	Yes	<0.0001
Ethanol LT vs. Palmitic acid ST	Yes	<0.0001
Ethanol LT vs. Stearic acid ST	Yes	<0.0001
Ethanol LT vs. Oleic & Palmitic acids ST	No	>0.9999
Ethanol LT vs. Oleic & Stearic acids ST	Yes	<0.0001
Ethanol LT vs. Linoleic & Palmitic acids ST	No	0.8852
Ethanol LT vs. Linoleic & Stearic acids ST	Yes	<0.0001
Ethanol LT vs. SLOP ST	Yes	0.0334
Oleic acid LT vs. Linoleic acid LT	No	>0.9999
Oleic acid LT vs. Palmitic acid LT	Yes	<0.0001
Oleic acid LT vs. Stearic acid LT	Yes	<0.0001
Oleic acid LT vs. Oleic & Palmitic acids LT	Yes	<0.0001
Oleic acid LT vs. Oleic & Stearic acids LT	No	0.4095
Oleic acid LT vs. Linoleic & Palmitic acids LT	Yes	<0.0001
Oleic acid LT vs. Linoleic & Stearic acids LT	No	0.3564
Oleic acid LT vs. SLOP LT	Yes	<0.0001
Oleic acid LT vs. Ethanol ST	Yes	<0.0001
Oleic acid LT vs. Oleic acid ST	Yes	<0.0001
Oleic acid LT vs. Linoleic acid ST	Yes	<0.0001
Oleic acid LT vs. Palmitic acid ST	Yes	<0.0001
Oleic acid LT vs. Stearic acid ST	Yes	<0.0001
Oleic acid LT vs. Oleic & Palmitic acids ST	Yes	<0.0001
Oleic acid LT vs. Oleic & Stearic acids ST	Yes	<0.0001
Oleic acid LT vs. Linoleic & Palmitic acids ST	Yes	<0.0001
Oleic acid LT vs. Linoleic & Stearic acids ST	Yes	<0.0001
Oleic acid LT vs. SLOP ST	Yes	<0.0001
Linoleic acid LT vs. Palmitic acid LT	Yes	<0.0001
Linoleic acid LT vs. Stearic acid LT	Yes	<0.0001
Linoleic acid LT vs. Oleic & Palmitic acids LT	Yes	<0.0001
Linoleic acid LT vs. Oleic & Stearic acids LT	No	0.2128
Linoleic acid LT vs. Linoleic & Palmitic acids LT	Yes	<0.0001
Linoleic acid LT vs. Linoleic & Stearic acids LT	No	0.5935
Linoleic acid LT vs. SLOP LT	Yes	<0.0001
Linoleic acid LT vs. Ethanol ST	Yes	<0.0001
Linoleic acid LT vs. Oleic acid ST	Yes	<0.0001
Linoleic acid LT vs. Linoleic acid ST	Yes	<0.0001
Linoleic acid LT vs. Palmitic acid ST	Yes	<0.0001
Linoleic acid LT vs. Stearic acid ST	Yes	<0.0001
Linoleic acid LT vs. Oleic & Palmitic acids ST	Yes	<0.0001
Linoleic acid LT vs. Oleic & Stearic acids ST	Yes	<0.0001
Linoleic acid LT vs. Linoleic & Palmitic acids ST	Yes	<0.0001
Linoleic acid LT vs. Linoleic & Stearic acids ST	Yes	<0.0001
Linoleic acid LT vs. SLOP ST	Yes	<0.0001
Palmitic acid LT vs. Stearic acid LT	Yes	<0.0001
Palmitic acid LT vs. Oleic & Palmitic acids LT	Yes	<0.0001
Palmitic acid LT vs. Oleic & Stearic acids LT	Yes	<0.0001
Palmitic acid LT vs. Linoleic & Palmitic acids LT	Yes	<0.0001
Palmitic acid LT vs. Linoleic & Stearic acids LT	Yes	<0.0001
Palmitic acid LT vs. SLOP LT	Yes	<0.0001
Palmitic acid LT vs. Ethanol ST	Yes	<0.0001
Palmitic acid LT vs. Oleic acid ST	Yes	<0.0001
Palmitic acid LT vs. Linoleic acid ST	Yes	<0.0001
Palmitic acid LT vs. Palmitic acid ST	Yes	<0.0001
Palmitic acid LT vs. Stearic acid ST	Yes	<0.0001
Palmitic acid LT vs. Oleic & Palmitic acids ST	Yes	<0.0001
Palmitic acid LT vs. Oleic & Stearic acids ST	Yes	<0.0001
Palmitic acid LT vs. Linoleic & Palmitic acids ST	Yes	<0.0001
Palmitic acid LT vs. Linoleic & Stearic acids ST	Yes	<0.0001
Palmitic acid LT vs. SLOP ST	Yes	<0.0001
Stearic acid LT vs. Oleic & Palmitic acids LT	Yes	<0.0001
Stearic acid LT vs. Oleic & Stearic acids LT	Yes	<0.0001
Stearic acid LT vs. Linoleic & Palmitic acids LT	Yes	<0.0001
Stearic acid LT vs. Linoleic & Stearic acids LT	Yes	<0.0001
Stearic acid LT vs. SLOP LT	Yes	<0.0001
Stearic acid LT vs. Ethanol ST	Yes	<0.0001
Stearic acid LT vs. Oleic acid ST	Yes	<0.0001
Stearic acid LT vs. Linoleic acid ST	Yes	<0.0001
Stearic acid LT vs. Palmitic acid ST	Yes	<0.0001
Stearic acid LT vs. Stearic acid ST	Yes	<0.0001
Stearic acid LT vs. Oleic & Palmitic acids ST	Yes	<0.0001
Stearic acid LT vs. Oleic & Stearic acids ST	No	0.969
Stearic acid LT vs. Linoleic & Palmitic acids ST	Yes	<0.0001
Stearic acid LT vs. Linoleic & Stearic acids ST	Yes	<0.0001
Stearic acid LT vs. SLOP ST	Yes	<0.0001
Oleic & Palmitic acids LT vs. Oleic & Stearic acids LT	Yes	<0.0001
Oleic & Palmitic acids LT vs. Linoleic & Palmitic acids LT	No	0.1321
Oleic & Palmitic acids LT vs. Linoleic & Stearic acids LT	Yes	<0.0001
Oleic & Palmitic acids LT vs. SLOP LT	Yes	<0.0001
Oleic & Palmitic acids LT vs. Ethanol ST	Yes	<0.0001
Oleic & Palmitic acids LT vs. Oleic acid ST	Yes	<0.0001
Oleic & Palmitic acids LT vs. Linoleic acid ST	Yes	<0.0001
Oleic & Palmitic acids LT vs. Palmitic acid ST	Yes	0.001
Oleic & Palmitic acids LT vs. Stearic acid ST	Yes	<0.0001
Oleic & Palmitic acids LT vs. Oleic & Palmitic acids ST	Yes	<0.0001
Oleic & Palmitic acids LT vs. Oleic & Stearic acids ST	Yes	<0.0001
Oleic & Palmitic acids LT vs. Linoleic & Palmitic acids ST	Yes	<0.0001
Oleic & Palmitic acids LT vs. Linoleic & Stearic acids ST	Yes	<0.0001
Oleic & Palmitic acids LT vs. SLOP ST	Yes	<0.0001
Oleic & Stearic acids LT vs. Linoleic & Palmitic acids LT	Yes	<0.0001
Oleic & Stearic acids LT vs. Linoleic & Stearic acids LT	Yes	<0.0001
Oleic & Stearic acids LT vs. SLOP LT	Yes	<0.0001
Oleic & Stearic acids LT vs. Ethanol ST	Yes	<0.0001
Oleic & Stearic acids LT vs. Oleic acid ST	Yes	<0.0001
Oleic & Stearic acids LT vs. Linoleic acid ST	Yes	<0.0001
Oleic & Stearic acids LT vs. Palmitic acid ST	Yes	<0.0001
Oleic & Stearic acids LT vs. Stearic acid ST	Yes	<0.0001
Oleic & Stearic acids LT vs. Oleic & Palmitic acids ST	Yes	<0.0001
Oleic & Stearic acids LT vs. Oleic & Stearic acids ST	Yes	<0.0001
Oleic & Stearic acids LT vs. Linoleic & Palmitic acids ST	Yes	<0.0001
Oleic & Stearic acids LT vs. Linoleic & Stearic acids ST	Yes	<0.0001
Oleic & Stearic acids LT vs. SLOP ST	Yes	<0.0001
Linoleic & Palmitic acids LT vs. Linoleic & Stearic acids LT	Yes	<0.0001
Linoleic & Palmitic acids LT vs. SLOP LT	Yes	<0.0001
Linoleic & Palmitic acids LT vs. Ethanol ST	Yes	<0.0001
Linoleic & Palmitic acids LT vs. Oleic acid ST	Yes	<0.0001
Linoleic & Palmitic acids LT vs. Linoleic acid ST	Yes	<0.0001
Linoleic & Palmitic acids LT vs. Palmitic acid ST	Yes	<0.0001
Linoleic & Palmitic acids LT vs. Stearic acid ST	Yes	<0.0001
Linoleic & Palmitic acids LT vs. Oleic & Palmitic acids ST	Yes	<0.0001
Linoleic & Palmitic acids LT vs. Oleic & Stearic acids ST	Yes	<0.0001
Linoleic & Palmitic acids LT vs. Linoleic & Palmitic acids ST	Yes	<0.0001
Linoleic & Palmitic acids LT vs. Linoleic & Stearic acids ST	Yes	<0.0001
Linoleic & Palmitic acids LT vs. SLOP ST	Yes	<0.0001
Linoleic & Stearic acids LT vs. SLOP LT	Yes	<0.0001
Linoleic & Stearic acids LT vs. Ethanol ST	Yes	<0.0001
Linoleic & Stearic acids LT vs. Oleic acid ST	Yes	<0.0001
Linoleic & Stearic acids LT vs. Linoleic acid ST	Yes	<0.0001
Linoleic & Stearic acids LT vs. Palmitic acid ST	Yes	<0.0001
Linoleic & Stearic acids LT vs. Stearic acid ST	Yes	<0.0001
Linoleic & Stearic acids LT vs. Oleic & Palmitic acids ST	Yes	<0.0001
Linoleic & Stearic acids LT vs. Oleic & Stearic acids ST	Yes	<0.0001
Linoleic & Stearic acids LT vs. Linoleic & Palmitic acids ST	Yes	<0.0001
Linoleic & Stearic acids LT vs. Linoleic & Stearic acids ST	Yes	<0.0001
Linoleic & Stearic acids LT vs. SLOP ST	Yes	<0.0001
SLOP LT vs. Ethanol ST	Yes	<0.0001
SLOP LT vs. Oleic acid ST	Yes	<0.0001
SLOP LT vs. Linoleic acid ST	Yes	<0.0001
SLOP LT vs. Palmitic acid ST	Yes	<0.0001
SLOP LT vs. Stearic acid ST	Yes	<0.0001
SLOP LT vs. Oleic & Palmitic acids ST	Yes	<0.0001
SLOP LT vs. Oleic & Stearic acids ST	Yes	<0.0001
SLOP LT vs. Linoleic & Palmitic acids ST	Yes	0.0019
SLOP LT vs. Linoleic & Stearic acids ST	Yes	<0.0001
SLOP LT vs. SLOP ST	No	0.3672
Ethanol ST vs. Oleic acid ST	Yes	<0.0001
Ethanol ST vs. Linoleic acid ST	Yes	<0.0001
Ethanol ST vs. Palmitic acid ST	Yes	<0.0001
Ethanol ST vs. Stearic acid ST	Yes	<0.0001
Ethanol ST vs. Oleic & Palmitic acids ST	No	>0.9999
Ethanol ST vs. Oleic & Stearic acids ST	Yes	<0.0001
Ethanol ST vs. Linoleic & Palmitic acids ST	No	0.61
Ethanol ST vs. Linoleic & Stearic acids ST	Yes	<0.0001
Ethanol ST vs. SLOP ST	Yes	0.0069
Oleic acid ST vs. Linoleic acid ST	Yes	<0.0001
Oleic acid ST vs. Palmitic acid ST	Yes	<0.0001
Oleic acid ST vs. Stearic acid ST	No	>0.9999
Oleic acid ST vs. Oleic & Palmitic acids ST	Yes	<0.0001
Oleic acid ST vs. Oleic & Stearic acids ST	No	0.0508
Oleic acid ST vs. Linoleic & Palmitic acids ST	Yes	<0.0001
Oleic acid ST vs. Linoleic & Stearic acids ST	No	>0.9999
Oleic acid ST vs. SLOP ST	Yes	<0.0001
Linoleic acid ST vs. Palmitic acid ST	Yes	<0.0001
Linoleic acid ST vs. Stearic acid ST	Yes	<0.0001
Linoleic acid ST vs. Oleic & Palmitic acids ST	Yes	<0.0001
Linoleic acid ST vs. Oleic & Stearic acids ST	Yes	<0.0001
Linoleic acid ST vs. Linoleic & Palmitic acids ST	Yes	<0.0001
Linoleic acid ST vs. Linoleic & Stearic acids ST	Yes	<0.0001
Linoleic acid ST vs. SLOP ST	Yes	<0.0001
Palmitic acid ST vs. Stearic acid ST	Yes	<0.0001
Palmitic acid ST vs. Oleic & Palmitic acids ST	Yes	<0.0001
Palmitic acid ST vs. Oleic & Stearic acids ST	Yes	<0.0001
Palmitic acid ST vs. Linoleic & Palmitic acids ST	Yes	<0.0001
Palmitic acid ST vs. Linoleic & Stearic acids ST	Yes	<0.0001
Palmitic acid ST vs. SLOP ST	Yes	<0.0001
Stearic acid ST vs. Oleic & Palmitic acids ST	Yes	<0.0001
Stearic acid ST vs. Oleic & Stearic acids ST	No	0.0625
Stearic acid ST vs. Linoleic & Palmitic acids ST	Yes	<0.0001
Stearic acid ST vs. Linoleic & Stearic acids ST	No	>0.9999
Stearic acid ST vs. SLOP ST	Yes	<0.0001
Oleic & Palmitic acids ST vs. Oleic & Stearic acids ST	Yes	<0.0001
Oleic & Palmitic acids ST vs. Linoleic & Palmitic acids ST	No	0.9341
Oleic & Palmitic acids ST vs. Linoleic & Stearic acids ST	Yes	<0.0001
Oleic & Palmitic acids ST vs. SLOP ST	No	0.0512
Oleic & Stearic acids ST vs. Linoleic & Palmitic acids ST	Yes	<0.0001
Oleic & Stearic acids ST vs. Linoleic & Stearic acids ST	Yes	0.0168
Oleic & Stearic acids ST vs. SLOP ST	Yes	<0.0001
Linoleic & Palmitic acids ST vs. Linoleic & Stearic acids ST	Yes	<0.0001
Linoleic & Palmitic acids ST vs. SLOP ST	No	0.9856
Linoleic & Stearic acids ST vs. SLOP ST	Yes	<0.0001

## Sheet: C18-0
Statistical differences in the percentage of C18:0 in the membrane across conditions.
C18:0
Tukey's multiple comparisons test	Significant?	Adjusted P Value
Ethanol LT vs. Oleic acid LT	Yes	0.0142
Ethanol LT vs. Linoleic acid LT	Yes	0.0118
Ethanol LT vs. Palmitic acid LT	No	0.4037
Ethanol LT vs. Stearic acid LT	Yes	<0.0001
Ethanol LT vs. Oleic & Palmitic acids LT	Yes	0.0031
Ethanol LT vs. Oleic & Stearic acids LT	No	0.9958
Ethanol LT vs. Linoleic & Palmitic acids LT	Yes	0.0007
Ethanol LT vs. Linoleic & Stearic acids LT	Yes	<0.0001
Ethanol LT vs. SLOP LT	No	0.1066
Ethanol LT vs. Ethanol ST	No	>0.9999
Ethanol LT vs. Oleic acid ST	No	0.8613
Ethanol LT vs. Linoleic acid ST	No	>0.9999
Ethanol LT vs. Palmitic acid ST	No	>0.9999
Ethanol LT vs. Stearic acid ST	Yes	<0.0001
Ethanol LT vs. Oleic & Palmitic acids ST	No	0.6122
Ethanol LT vs. Oleic & Stearic acids ST	No	0.8466
Ethanol LT vs. Linoleic & Palmitic acids ST	No	0.9987
Ethanol LT vs. Linoleic & Stearic acids ST	No	0.997
Ethanol LT vs. SLOP ST	No	>0.9999
Oleic acid LT vs. Linoleic acid LT	No	>0.9999
Oleic acid LT vs. Palmitic acid LT	No	0.9998
Oleic acid LT vs. Stearic acid LT	Yes	<0.0001
Oleic acid LT vs. Oleic & Palmitic acids LT	No	>0.9999
Oleic acid LT vs. Oleic & Stearic acids LT	Yes	<0.0001
Oleic acid LT vs. Linoleic & Palmitic acids LT	No	>0.9999
Oleic acid LT vs. Linoleic & Stearic acids LT	Yes	<0.0001
Oleic acid LT vs. SLOP LT	No	>0.9999
Oleic acid LT vs. Ethanol ST	Yes	0.0003
Oleic acid LT vs. Oleic acid ST	No	0.955
Oleic acid LT vs. Linoleic acid ST	Yes	0.0373
Oleic acid LT vs. Palmitic acid ST	Yes	0.013
Oleic acid LT vs. Stearic acid ST	Yes	<0.0001
Oleic acid LT vs. Oleic & Palmitic acids ST	No	0.9964
Oleic acid LT vs. Oleic & Stearic acids ST	Yes	<0.0001
Oleic acid LT vs. Linoleic & Palmitic acids ST	No	0.5229
Oleic acid LT vs. Linoleic & Stearic acids ST	Yes	<0.0001
Oleic acid LT vs. SLOP ST	Yes	0.0045
Linoleic acid LT vs. Palmitic acid LT	No	0.9996
Linoleic acid LT vs. Stearic acid LT	Yes	<0.0001
Linoleic acid LT vs. Oleic & Palmitic acids LT	No	>0.9999
Linoleic acid LT vs. Oleic & Stearic acids LT	Yes	<0.0001
Linoleic acid LT vs. Linoleic & Palmitic acids LT	No	>0.9999
Linoleic acid LT vs. Linoleic & Stearic acids LT	Yes	<0.0001
Linoleic acid LT vs. SLOP LT	No	>0.9999
Linoleic acid LT vs. Ethanol ST	Yes	0.0002
Linoleic acid LT vs. Oleic acid ST	No	0.9425
Linoleic acid LT vs. Linoleic acid ST	Yes	0.0316
Linoleic acid LT vs. Palmitic acid ST	Yes	0.0108
Linoleic acid LT vs. Stearic acid ST	Yes	<0.0001
Linoleic acid LT vs. Oleic & Palmitic acids ST	No	0.9946
Linoleic acid LT vs. Oleic & Stearic acids ST	Yes	<0.0001
Linoleic acid LT vs. Linoleic & Palmitic acids ST	No	0.4852
Linoleic acid LT vs. Linoleic & Stearic acids ST	Yes	<0.0001
Linoleic acid LT vs. SLOP ST	Yes	0.0037
Palmitic acid LT vs. Stearic acid LT	Yes	<0.0001
Palmitic acid LT vs. Oleic & Palmitic acids LT	No	0.9911
Palmitic acid LT vs. Oleic & Stearic acids LT	Yes	0.0046
Palmitic acid LT vs. Linoleic & Palmitic acids LT	No	0.9349
Palmitic acid LT vs. Linoleic & Stearic acids LT	Yes	<0.0001
Palmitic acid LT vs. SLOP LT	No	>0.9999
Palmitic acid LT vs. Ethanol ST	Yes	0.038
Palmitic acid LT vs. Oleic acid ST	No	>0.9999
Palmitic acid LT vs. Linoleic acid ST	No	0.6144
Palmitic acid LT vs. Palmitic acid ST	No	0.3872
Palmitic acid LT vs. Stearic acid ST	Yes	<0.0001
Palmitic acid LT vs. Oleic & Palmitic acids ST	No	>0.9999
Palmitic acid LT vs. Oleic & Stearic acids ST	Yes	0.0003
Palmitic acid LT vs. Linoleic & Palmitic acids ST	No	0.998
Palmitic acid LT vs. Linoleic & Stearic acids ST	Yes	0.0053
Palmitic acid LT vs. SLOP ST	No	0.2202
Stearic acid LT vs. Oleic & Palmitic acids LT	Yes	<0.0001
Stearic acid LT vs. Oleic & Stearic acids LT	Yes	<0.0001
Stearic acid LT vs. Linoleic & Palmitic acids LT	Yes	<0.0001
Stearic acid LT vs. Linoleic & Stearic acids LT	Yes	<0.0001
Stearic acid LT vs. SLOP LT	Yes	<0.0001
Stearic acid LT vs. Ethanol ST	Yes	<0.0001
Stearic acid LT vs. Oleic acid ST	Yes	<0.0001
Stearic acid LT vs. Linoleic acid ST	Yes	<0.0001
Stearic acid LT vs. Palmitic acid ST	Yes	<0.0001
Stearic acid LT vs. Stearic acid ST	Yes	<0.0001
Stearic acid LT vs. Oleic & Palmitic acids ST	Yes	<0.0001
Stearic acid LT vs. Oleic & Stearic acids ST	Yes	<0.0001
Stearic acid LT vs. Linoleic & Palmitic acids ST	Yes	<0.0001
Stearic acid LT vs. Linoleic & Stearic acids ST	Yes	<0.0001
Stearic acid LT vs. SLOP ST	Yes	<0.0001
Oleic & Palmitic acids LT vs. Oleic & Stearic acids LT	Yes	<0.0001
Oleic & Palmitic acids LT vs. Linoleic & Palmitic acids LT	No	>0.9999
Oleic & Palmitic acids LT vs. Linoleic & Stearic acids LT	Yes	<0.0001
Oleic & Palmitic acids LT vs. SLOP LT	No	>0.9999
Oleic & Palmitic acids LT vs. Ethanol ST	Yes	<0.0001
Oleic & Palmitic acids LT vs. Oleic acid ST	No	0.7883
Oleic & Palmitic acids LT vs. Linoleic acid ST	Yes	0.0093
Oleic & Palmitic acids LT vs. Palmitic acid ST	Yes	0.0028
Oleic & Palmitic acids LT vs. Stearic acid ST	Yes	<0.0001
Oleic & Palmitic acids LT vs. Oleic & Palmitic acids ST	No	0.9522
Oleic & Palmitic acids LT vs. Oleic & Stearic acids ST	Yes	<0.0001
Oleic & Palmitic acids LT vs. Linoleic & Palmitic acids ST	No	0.2544
Oleic & Palmitic acids LT vs. Linoleic & Stearic acids ST	Yes	<0.0001
Oleic & Palmitic acids LT vs. SLOP ST	Yes	0.0009
Oleic & Stearic acids LT vs. Linoleic & Palmitic acids LT	Yes	<0.0001
Oleic & Stearic acids LT vs. Linoleic & Stearic acids LT	Yes	<0.0001
Oleic & Stearic acids LT vs. SLOP LT	Yes	0.0004
Oleic & Stearic acids LT vs. Ethanol ST	No	>0.9999
Oleic & Stearic acids LT vs. Oleic acid ST	Yes	0.0489
Oleic & Stearic acids LT vs. Linoleic acid ST	No	0.9715
Oleic & Stearic acids LT vs. Palmitic acid ST	No	0.9966
Oleic & Stearic acids LT vs. Stearic acid ST	Yes	<0.0001
Oleic & Stearic acids LT vs. Oleic & Palmitic acids ST	Yes	0.0133
Oleic & Stearic acids LT vs. Oleic & Stearic acids ST	No	>0.9999
Oleic & Stearic acids LT vs. Linoleic & Palmitic acids ST	No	0.3454
Oleic & Stearic acids LT vs. Linoleic & Stearic acids ST	No	>0.9999
Oleic & Stearic acids LT vs. SLOP ST	No	0.9998
Linoleic & Palmitic acids LT vs. Linoleic & Stearic acids LT	Yes	<0.0001
Linoleic & Palmitic acids LT vs. SLOP LT	No	0.9988
Linoleic & Palmitic acids LT vs. Ethanol ST	Yes	<0.0001
Linoleic & Palmitic acids LT vs. Oleic acid ST	No	0.543
Linoleic & Palmitic acids LT vs. Linoleic acid ST	Yes	0.0024
Linoleic & Palmitic acids LT vs. Palmitic acid ST	Yes	0.0006
Linoleic & Palmitic acids LT vs. Stearic acid ST	Yes	<0.0001
Linoleic & Palmitic acids LT vs. Oleic & Palmitic acids ST	No	0.8128
Linoleic & Palmitic acids LT vs. Oleic & Stearic acids ST	Yes	<0.0001
Linoleic & Palmitic acids LT vs. Linoleic & Palmitic acids ST	No	0.1092
Linoleic & Palmitic acids LT vs. Linoleic & Stearic acids ST	Yes	<0.0001
Linoleic & Palmitic acids LT vs. SLOP ST	Yes	0.0002
Linoleic & Stearic acids LT vs. SLOP LT	Yes	<0.0001
Linoleic & Stearic acids LT vs. Ethanol ST	Yes	<0.0001
Linoleic & Stearic acids LT vs. Oleic acid ST	Yes	<0.0001
Linoleic & Stearic acids LT vs. Linoleic acid ST	Yes	<0.0001
Linoleic & Stearic acids LT vs. Palmitic acid ST	Yes	<0.0001
Linoleic & Stearic acids LT vs. Stearic acid ST	No	0.1015
Linoleic & Stearic acids LT vs. Oleic & Palmitic acids ST	Yes	<0.0001
Linoleic & Stearic acids LT vs. Oleic & Stearic acids ST	Yes	<0.0001
Linoleic & Stearic acids LT vs. Linoleic & Palmitic acids ST	Yes	<0.0001
Linoleic & Stearic acids LT vs. Linoleic & Stearic acids ST	Yes	<0.0001
Linoleic & Stearic acids LT vs. SLOP ST	Yes	<0.0001
SLOP LT vs. Ethanol ST	Yes	0.0045
SLOP LT vs. Oleic acid ST	No	0.9997
SLOP LT vs. Linoleic acid ST	No	0.2173
SLOP LT vs. Palmitic acid ST	No	0.0999
SLOP LT vs. Stearic acid ST	Yes	<0.0001
SLOP LT vs. Oleic & Palmitic acids ST	No	>0.9999
SLOP LT vs. Oleic & Stearic acids ST	Yes	<0.0001
SLOP LT vs. Linoleic & Palmitic acids ST	No	0.9158
SLOP LT vs. Linoleic & Stearic acids ST	Yes	0.0004
SLOP LT vs. SLOP ST	Yes	0.0438
Ethanol ST vs. Oleic acid ST	No	0.2369
Ethanol ST vs. Linoleic acid ST	No	0.9998
Ethanol ST vs. Palmitic acid ST	No	>0.9999
Ethanol ST vs. Stearic acid ST	Yes	<0.0001
Ethanol ST vs. Oleic & Palmitic acids ST	No	0.089
Ethanol ST vs. Oleic & Stearic acids ST	No	0.9997
Ethanol ST vs. Linoleic & Palmitic acids ST	No	0.7681
Ethanol ST vs. Linoleic & Stearic acids ST	No	>0.9999
Ethanol ST vs. SLOP ST	No	>0.9999
Oleic acid ST vs. Linoleic acid ST	No	0.9588
Oleic acid ST vs. Palmitic acid ST	No	0.8496
Oleic acid ST vs. Stearic acid ST	Yes	<0.0001
Oleic acid ST vs. Oleic & Palmitic acids ST	No	>0.9999
Oleic acid ST vs. Oleic & Stearic acids ST	Yes	0.0047
Oleic acid ST vs. Linoleic & Palmitic acids ST	No	>0.9999
Oleic acid ST vs. Linoleic & Stearic acids ST	No	0.0551
Oleic acid ST vs. SLOP ST	No	0.6754
Linoleic acid ST vs. Palmitic acid ST	No	>0.9999
Linoleic acid ST vs. Stearic acid ST	Yes	<0.0001
Linoleic acid ST vs. Oleic & Palmitic acids ST	No	0.806
Linoleic acid ST vs. Oleic & Stearic acids ST	No	0.6668
Linoleic acid ST vs. Linoleic & Palmitic acids ST	No	>0.9999
Linoleic acid ST vs. Linoleic & Stearic acids ST	No	0.9771
Linoleic acid ST vs. SLOP ST	No	>0.9999
Palmitic acid ST vs. Stearic acid ST	Yes	<0.0001
Palmitic acid ST vs. Oleic & Palmitic acids ST	No	0.5944
Palmitic acid ST vs. Oleic & Stearic acids ST	No	0.8584
Palmitic acid ST vs. Linoleic & Palmitic acids ST	No	0.9984
Palmitic acid ST vs. Linoleic & Stearic acids ST	No	0.9975
Palmitic acid ST vs. SLOP ST	No	>0.9999
Stearic acid ST vs. Oleic & Palmitic acids ST	Yes	<0.0001
Stearic acid ST vs. Oleic & Stearic acids ST	Yes	<0.0001
Stearic acid ST vs. Linoleic & Palmitic acids ST	Yes	<0.0001
Stearic acid ST vs. Linoleic & Stearic acids ST	Yes	<0.0001
Stearic acid ST vs. SLOP ST	Yes	<0.0001
Oleic & Palmitic acids ST vs. Oleic & Stearic acids ST	Yes	0.0009
Oleic & Palmitic acids ST vs. Linoleic & Palmitic acids ST	No	>0.9999
Oleic & Palmitic acids ST vs. Linoleic & Stearic acids ST	Yes	0.0152
Oleic & Palmitic acids ST vs. SLOP ST	No	0.3892
Oleic & Stearic acids ST vs. Linoleic & Palmitic acids ST	No	0.0676
Oleic & Stearic acids ST vs. Linoleic & Stearic acids ST	No	>0.9999
Oleic & Stearic acids ST vs. SLOP ST	No	0.9563
Linoleic & Palmitic acids ST vs. Linoleic & Stearic acids ST	No	0.371
Linoleic & Palmitic acids ST vs. SLOP ST	No	0.9861
Linoleic & Stearic acids ST vs. SLOP ST	No	0.9999

## Sheet: C20-0
Statistical differences in the percentage of C20:0 in the membrane across conditions.
C20:0
Tukey's multiple comparisons test	Significant?	Adjusted P Value
Ethanol LT vs. Oleic acid LT	No	>0.9999
Ethanol LT vs. Linoleic acid LT	No	>0.9999
Ethanol LT vs. Palmitic acid LT	No	>0.9999
Ethanol LT vs. Stearic acid LT	No	>0.9999
Ethanol LT vs. Oleic & Palmitic acids LT	No	>0.9999
Ethanol LT vs. Oleic & Stearic acids LT	No	>0.9999
Ethanol LT vs. Linoleic & Palmitic acids LT	No	>0.9999
Ethanol LT vs. Linoleic & Stearic acids LT	No	>0.9999
Ethanol LT vs. SLOP LT	No	>0.9999
Ethanol LT vs. Ethanol ST	No	>0.9999
Ethanol LT vs. Oleic acid ST	No	>0.9999
Ethanol LT vs. Linoleic acid ST	No	>0.9999
Ethanol LT vs. Palmitic acid ST	No	>0.9999
Ethanol LT vs. Stearic acid ST	No	>0.9999
Ethanol LT vs. Oleic & Palmitic acids ST	No	>0.9999
Ethanol LT vs. Oleic & Stearic acids ST	No	>0.9999
Ethanol LT vs. Linoleic & Palmitic acids ST	No	>0.9999
Ethanol LT vs. Linoleic & Stearic acids ST	No	>0.9999
Ethanol LT vs. SLOP ST	No	>0.9999
Oleic acid LT vs. Linoleic acid LT	No	>0.9999
Oleic acid LT vs. Palmitic acid LT	No	>0.9999
Oleic acid LT vs. Stearic acid LT	No	>0.9999
Oleic acid LT vs. Oleic & Palmitic acids LT	No	>0.9999
Oleic acid LT vs. Oleic & Stearic acids LT	No	>0.9999
Oleic acid LT vs. Linoleic & Palmitic acids LT	No	>0.9999
Oleic acid LT vs. Linoleic & Stearic acids LT	No	>0.9999
Oleic acid LT vs. SLOP LT	No	>0.9999
Oleic acid LT vs. Ethanol ST	No	>0.9999
Oleic acid LT vs. Oleic acid ST	No	>0.9999
Oleic acid LT vs. Linoleic acid ST	No	>0.9999
Oleic acid LT vs. Palmitic acid ST	No	>0.9999
Oleic acid LT vs. Stearic acid ST	No	>0.9999
Oleic acid LT vs. Oleic & Palmitic acids ST	No	>0.9999
Oleic acid LT vs. Oleic & Stearic acids ST	No	>0.9999
Oleic acid LT vs. Linoleic & Palmitic acids ST	No	>0.9999
Oleic acid LT vs. Linoleic & Stearic acids ST	No	>0.9999
Oleic acid LT vs. SLOP ST	No	>0.9999
Linoleic acid LT vs. Palmitic acid LT	No	>0.9999
Linoleic acid LT vs. Stearic acid LT	No	>0.9999
Linoleic acid LT vs. Oleic & Palmitic acids LT	No	>0.9999
Linoleic acid LT vs. Oleic & Stearic acids LT	No	>0.9999
Linoleic acid LT vs. Linoleic & Palmitic acids LT	No	>0.9999
Linoleic acid LT vs. Linoleic & Stearic acids LT	No	>0.9999
Linoleic acid LT vs. SLOP LT	No	>0.9999
Linoleic acid LT vs. Ethanol ST	No	>0.9999
Linoleic acid LT vs. Oleic acid ST	No	>0.9999
Linoleic acid LT vs. Linoleic acid ST	No	>0.9999
Linoleic acid LT vs. Palmitic acid ST	No	>0.9999
Linoleic acid LT vs. Stearic acid ST	No	>0.9999
Linoleic acid LT vs. Oleic & Palmitic acids ST	No	>0.9999
Linoleic acid LT vs. Oleic & Stearic acids ST	No	>0.9999
Linoleic acid LT vs. Linoleic & Palmitic acids ST	No	>0.9999
Linoleic acid LT vs. Linoleic & Stearic acids ST	No	>0.9999
Linoleic acid LT vs. SLOP ST	No	>0.9999
Palmitic acid LT vs. Stearic acid LT	No	>0.9999
Palmitic acid LT vs. Oleic & Palmitic acids LT	No	>0.9999
Palmitic acid LT vs. Oleic & Stearic acids LT	No	>0.9999
Palmitic acid LT vs. Linoleic & Palmitic acids LT	No	>0.9999
Palmitic acid LT vs. Linoleic & Stearic acids LT	No	>0.9999
Palmitic acid LT vs. SLOP LT	No	>0.9999
Palmitic acid LT vs. Ethanol ST	No	>0.9999
Palmitic acid LT vs. Oleic acid ST	No	>0.9999
Palmitic acid LT vs. Linoleic acid ST	No	>0.9999
Palmitic acid LT vs. Palmitic acid ST	No	>0.9999
Palmitic acid LT vs. Stearic acid ST	No	>0.9999
Palmitic acid LT vs. Oleic & Palmitic acids ST	No	>0.9999
Palmitic acid LT vs. Oleic & Stearic acids ST	No	>0.9999
Palmitic acid LT vs. Linoleic & Palmitic acids ST	No	>0.9999
Palmitic acid LT vs. Linoleic & Stearic acids ST	No	>0.9999
Palmitic acid LT vs. SLOP ST	No	>0.9999
Stearic acid LT vs. Oleic & Palmitic acids LT	No	>0.9999
Stearic acid LT vs. Oleic & Stearic acids LT	No	>0.9999
Stearic acid LT vs. Linoleic & Palmitic acids LT	No	>0.9999
Stearic acid LT vs. Linoleic & Stearic acids LT	No	>0.9999
Stearic acid LT vs. SLOP LT	No	>0.9999
Stearic acid LT vs. Ethanol ST	No	>0.9999
Stearic acid LT vs. Oleic acid ST	No	>0.9999
Stearic acid LT vs. Linoleic acid ST	No	>0.9999
Stearic acid LT vs. Palmitic acid ST	No	>0.9999
Stearic acid LT vs. Stearic acid ST	No	>0.9999
Stearic acid LT vs. Oleic & Palmitic acids ST	No	>0.9999
Stearic acid LT vs. Oleic & Stearic acids ST	No	>0.9999
Stearic acid LT vs. Linoleic & Palmitic acids ST	No	>0.9999
Stearic acid LT vs. Linoleic & Stearic acids ST	No	>0.9999
Stearic acid LT vs. SLOP ST	No	>0.9999
Oleic & Palmitic acids LT vs. Oleic & Stearic acids LT	No	>0.9999
Oleic & Palmitic acids LT vs. Linoleic & Palmitic acids LT	No	>0.9999
Oleic & Palmitic acids LT vs. Linoleic & Stearic acids LT	No	>0.9999
Oleic & Palmitic acids LT vs. SLOP LT	No	>0.9999
Oleic & Palmitic acids LT vs. Ethanol ST	No	>0.9999
Oleic & Palmitic acids LT vs. Oleic acid ST	No	>0.9999
Oleic & Palmitic acids LT vs. Linoleic acid ST	No	>0.9999
Oleic & Palmitic acids LT vs. Palmitic acid ST	No	>0.9999
Oleic & Palmitic acids LT vs. Stearic acid ST	No	>0.9999
Oleic & Palmitic acids LT vs. Oleic & Palmitic acids ST	No	>0.9999
Oleic & Palmitic acids LT vs. Oleic & Stearic acids ST	No	>0.9999
Oleic & Palmitic acids LT vs. Linoleic & Palmitic acids ST	No	>0.9999
Oleic & Palmitic acids LT vs. Linoleic & Stearic acids ST	No	>0.9999
Oleic & Palmitic acids LT vs. SLOP ST	No	>0.9999
Oleic & Stearic acids LT vs. Linoleic & Palmitic acids LT	No	>0.9999
Oleic & Stearic acids LT vs. Linoleic & Stearic acids LT	No	>0.9999
Oleic & Stearic acids LT vs. SLOP LT	No	>0.9999
Oleic & Stearic acids LT vs. Ethanol ST	No	>0.9999
Oleic & Stearic acids LT vs. Oleic acid ST	No	>0.9999
Oleic & Stearic acids LT vs. Linoleic acid ST	No	>0.9999
Oleic & Stearic acids LT vs. Palmitic acid ST	No	>0.9999
Oleic & Stearic acids LT vs. Stearic acid ST	No	>0.9999
Oleic & Stearic acids LT vs. Oleic & Palmitic acids ST	No	>0.9999
Oleic & Stearic acids LT vs. Oleic & Stearic acids ST	No	>0.9999
Oleic & Stearic acids LT vs. Linoleic & Palmitic acids ST	No	>0.9999
Oleic & Stearic acids LT vs. Linoleic & Stearic acids ST	No	>0.9999
Oleic & Stearic acids LT vs. SLOP ST	No	>0.9999
Linoleic & Palmitic acids LT vs. Linoleic & Stearic acids LT	No	>0.9999
Linoleic & Palmitic acids LT vs. SLOP LT	No	>0.9999
Linoleic & Palmitic acids LT vs. Ethanol ST	No	>0.9999
Linoleic & Palmitic acids LT vs. Oleic acid ST	No	>0.9999
Linoleic & Palmitic acids LT vs. Linoleic acid ST	No	>0.9999
Linoleic & Palmitic acids LT vs. Palmitic acid ST	No	>0.9999
Linoleic & Palmitic acids LT vs. Stearic acid ST	No	>0.9999
Linoleic & Palmitic acids LT vs. Oleic & Palmitic acids ST	No	>0.9999
Linoleic & Palmitic acids LT vs. Oleic & Stearic acids ST	No	>0.9999
Linoleic & Palmitic acids LT vs. Linoleic & Palmitic acids ST	No	>0.9999
Linoleic & Palmitic acids LT vs. Linoleic & Stearic acids ST	No	>0.9999
Linoleic & Palmitic acids LT vs. SLOP ST	No	>0.9999
Linoleic & Stearic acids LT vs. SLOP LT	No	>0.9999
Linoleic & Stearic acids LT vs. Ethanol ST	No	>0.9999
Linoleic & Stearic acids LT vs. Oleic acid ST	No	>0.9999
Linoleic & Stearic acids LT vs. Linoleic acid ST	No	>0.9999
Linoleic & Stearic acids LT vs. Palmitic acid ST	No	>0.9999
Linoleic & Stearic acids LT vs. Stearic acid ST	No	>0.9999
Linoleic & Stearic acids LT vs. Oleic & Palmitic acids ST	No	>0.9999
Linoleic & Stearic acids LT vs. Oleic & Stearic acids ST	No	>0.9999
Linoleic & Stearic acids LT vs. Linoleic & Palmitic acids ST	No	>0.9999
Linoleic & Stearic acids LT vs. Linoleic & Stearic acids ST	No	>0.9999
Linoleic & Stearic acids LT vs. SLOP ST	No	>0.9999
SLOP LT vs. Ethanol ST	No	>0.9999
SLOP LT vs. Oleic acid ST	No	>0.9999
SLOP LT vs. Linoleic acid ST	No	>0.9999
SLOP LT vs. Palmitic acid ST	No	>0.9999
SLOP LT vs. Stearic acid ST	No	>0.9999
SLOP LT vs. Oleic & Palmitic acids ST	No	>0.9999
SLOP LT vs. Oleic & Stearic acids ST	No	>0.9999
SLOP LT vs. Linoleic & Palmitic acids ST	No	>0.9999
SLOP LT vs. Linoleic & Stearic acids ST	No	>0.9999
SLOP LT vs. SLOP ST	No	>0.9999
Ethanol ST vs. Oleic acid ST	No	>0.9999
Ethanol ST vs. Linoleic acid ST	No	>0.9999
Ethanol ST vs. Palmitic acid ST	No	>0.9999
Ethanol ST vs. Stearic acid ST	No	>0.9999
Ethanol ST vs. Oleic & Palmitic acids ST	No	>0.9999
Ethanol ST vs. Oleic & Stearic acids ST	No	>0.9999
Ethanol ST vs. Linoleic & Palmitic acids ST	No	>0.9999
Ethanol ST vs. Linoleic & Stearic acids ST	No	>0.9999
Ethanol ST vs. SLOP ST	No	>0.9999
Oleic acid ST vs. Linoleic acid ST	No	>0.9999
Oleic acid ST vs. Palmitic acid ST	No	>0.9999
Oleic acid ST vs. Stearic acid ST	No	>0.9999
Oleic acid ST vs. Oleic & Palmitic acids ST	No	>0.9999
Oleic acid ST vs. Oleic & Stearic acids ST	No	>0.9999
Oleic acid ST vs. Linoleic & Palmitic acids ST	No	>0.9999
Oleic acid ST vs. Linoleic & Stearic acids ST	No	>0.9999
Oleic acid ST vs. SLOP ST	No	>0.9999
Linoleic acid ST vs. Palmitic acid ST	No	>0.9999
Linoleic acid ST vs. Stearic acid ST	No	>0.9999
Linoleic acid ST vs. Oleic & Palmitic acids ST	No	>0.9999
Linoleic acid ST vs. Oleic & Stearic acids ST	No	>0.9999
Linoleic acid ST vs. Linoleic & Palmitic acids ST	No	>0.9999
Linoleic acid ST vs. Linoleic & Stearic acids ST	No	>0.9999
Linoleic acid ST vs. SLOP ST	No	>0.9999
Palmitic acid ST vs. Stearic acid ST	No	>0.9999
Palmitic acid ST vs. Oleic & Palmitic acids ST	No	>0.9999
Palmitic acid ST vs. Oleic & Stearic acids ST	No	>0.9999
Palmitic acid ST vs. Linoleic & Palmitic acids ST	No	>0.9999
Palmitic acid ST vs. Linoleic & Stearic acids ST	No	>0.9999
Palmitic acid ST vs. SLOP ST	No	>0.9999
Stearic acid ST vs. Oleic & Palmitic acids ST	No	>0.9999
Stearic acid ST vs. Oleic & Stearic acids ST	No	>0.9999
Stearic acid ST vs. Linoleic & Palmitic acids ST	No	>0.9999
Stearic acid ST vs. Linoleic & Stearic acids ST	No	>0.9999
Stearic acid ST vs. SLOP ST	No	>0.9999
Oleic & Palmitic acids ST vs. Oleic & Stearic acids ST	No	>0.9999
Oleic & Palmitic acids ST vs. Linoleic & Palmitic acids ST	No	>0.9999
Oleic & Palmitic acids ST vs. Linoleic & Stearic acids ST	No	>0.9999
Oleic & Palmitic acids ST vs. SLOP ST	No	>0.9999
Oleic & Stearic acids ST vs. Linoleic & Palmitic acids ST	No	>0.9999
Oleic & Stearic acids ST vs. Linoleic & Stearic acids ST	No	>0.9999
Oleic & Stearic acids ST vs. SLOP ST	No	>0.9999
Linoleic & Palmitic acids ST vs. Linoleic & Stearic acids ST	No	>0.9999
Linoleic & Palmitic acids ST vs. SLOP ST	No	>0.9999
Linoleic & Stearic acids ST vs. SLOP ST	No	>0.9999

## Sheet: C14-1 cis7
Statistical differences in the percentage of C14:1 cis 7 in the membrane across conditions.
C14:1 cis7
Tukey's multiple comparisons test	Significant?	Adjusted P Value
Ethanol LT vs. Oleic acid LT	No	>0.9999
Ethanol LT vs. Linoleic acid LT	No	>0.9999
Ethanol LT vs. Palmitic acid LT	No	>0.9999
Ethanol LT vs. Stearic acid LT	No	>0.9999
Ethanol LT vs. Oleic & Palmitic acids LT	No	>0.9999
Ethanol LT vs. Oleic & Stearic acids LT	No	>0.9999
Ethanol LT vs. Linoleic & Palmitic acids LT	No	>0.9999
Ethanol LT vs. Linoleic & Stearic acids LT	No	>0.9999
Ethanol LT vs. SLOP LT	No	>0.9999
Ethanol LT vs. Ethanol ST	No	>0.9999
Ethanol LT vs. Oleic acid ST	No	>0.9999
Ethanol LT vs. Linoleic acid ST	No	>0.9999
Ethanol LT vs. Palmitic acid ST	No	>0.9999
Ethanol LT vs. Stearic acid ST	No	>0.9999
Ethanol LT vs. Oleic & Palmitic acids ST	No	>0.9999
Ethanol LT vs. Oleic & Stearic acids ST	No	>0.9999
Ethanol LT vs. Linoleic & Palmitic acids ST	No	>0.9999
Ethanol LT vs. Linoleic & Stearic acids ST	No	>0.9999
Ethanol LT vs. SLOP ST	No	>0.9999
Oleic acid LT vs. Linoleic acid LT	No	>0.9999
Oleic acid LT vs. Palmitic acid LT	No	>0.9999
Oleic acid LT vs. Stearic acid LT	No	>0.9999
Oleic acid LT vs. Oleic & Palmitic acids LT	No	>0.9999
Oleic acid LT vs. Oleic & Stearic acids LT	No	>0.9999
Oleic acid LT vs. Linoleic & Palmitic acids LT	No	>0.9999
Oleic acid LT vs. Linoleic & Stearic acids LT	No	>0.9999
Oleic acid LT vs. SLOP LT	No	>0.9999
Oleic acid LT vs. Ethanol ST	No	>0.9999
Oleic acid LT vs. Oleic acid ST	No	>0.9999
Oleic acid LT vs. Linoleic acid ST	No	>0.9999
Oleic acid LT vs. Palmitic acid ST	No	>0.9999
Oleic acid LT vs. Stearic acid ST	No	>0.9999
Oleic acid LT vs. Oleic & Palmitic acids ST	No	>0.9999
Oleic acid LT vs. Oleic & Stearic acids ST	No	>0.9999
Oleic acid LT vs. Linoleic & Palmitic acids ST	No	>0.9999
Oleic acid LT vs. Linoleic & Stearic acids ST	No	>0.9999
Oleic acid LT vs. SLOP ST	No	>0.9999
Linoleic acid LT vs. Palmitic acid LT	No	>0.9999
Linoleic acid LT vs. Stearic acid LT	No	>0.9999
Linoleic acid LT vs. Oleic & Palmitic acids LT	No	>0.9999
Linoleic acid LT vs. Oleic & Stearic acids LT	No	>0.9999
Linoleic acid LT vs. Linoleic & Palmitic acids LT	No	>0.9999
Linoleic acid LT vs. Linoleic & Stearic acids LT	No	>0.9999
Linoleic acid LT vs. SLOP LT	No	>0.9999
Linoleic acid LT vs. Ethanol ST	No	>0.9999
Linoleic acid LT vs. Oleic acid ST	No	>0.9999
Linoleic acid LT vs. Linoleic acid ST	No	>0.9999
Linoleic acid LT vs. Palmitic acid ST	No	>0.9999
Linoleic acid LT vs. Stearic acid ST	No	>0.9999
Linoleic acid LT vs. Oleic & Palmitic acids ST	No	>0.9999
Linoleic acid LT vs. Oleic & Stearic acids ST	No	>0.9999
Linoleic acid LT vs. Linoleic & Palmitic acids ST	No	>0.9999
Linoleic acid LT vs. Linoleic & Stearic acids ST	No	>0.9999
Linoleic acid LT vs. SLOP ST	No	>0.9999
Palmitic acid LT vs. Stearic acid LT	No	>0.9999
Palmitic acid LT vs. Oleic & Palmitic acids LT	No	>0.9999
Palmitic acid LT vs. Oleic & Stearic acids LT	No	>0.9999
Palmitic acid LT vs. Linoleic & Palmitic acids LT	No	>0.9999
Palmitic acid LT vs. Linoleic & Stearic acids LT	No	>0.9999
Palmitic acid LT vs. SLOP LT	No	>0.9999
Palmitic acid LT vs. Ethanol ST	No	>0.9999
Palmitic acid LT vs. Oleic acid ST	No	>0.9999
Palmitic acid LT vs. Linoleic acid ST	No	>0.9999
Palmitic acid LT vs. Palmitic acid ST	No	>0.9999
Palmitic acid LT vs. Stearic acid ST	No	>0.9999
Palmitic acid LT vs. Oleic & Palmitic acids ST	No	>0.9999
Palmitic acid LT vs. Oleic & Stearic acids ST	No	>0.9999
Palmitic acid LT vs. Linoleic & Palmitic acids ST	No	>0.9999
Palmitic acid LT vs. Linoleic & Stearic acids ST	No	>0.9999
Palmitic acid LT vs. SLOP ST	No	>0.9999
Stearic acid LT vs. Oleic & Palmitic acids LT	No	>0.9999
Stearic acid LT vs. Oleic & Stearic acids LT	No	>0.9999
Stearic acid LT vs. Linoleic & Palmitic acids LT	No	>0.9999
Stearic acid LT vs. Linoleic & Stearic acids LT	No	>0.9999
Stearic acid LT vs. SLOP LT	No	>0.9999
Stearic acid LT vs. Ethanol ST	No	>0.9999
Stearic acid LT vs. Oleic acid ST	No	>0.9999
Stearic acid LT vs. Linoleic acid ST	No	>0.9999
Stearic acid LT vs. Palmitic acid ST	No	>0.9999
Stearic acid LT vs. Stearic acid ST	No	>0.9999
Stearic acid LT vs. Oleic & Palmitic acids ST	No	>0.9999
Stearic acid LT vs. Oleic & Stearic acids ST	No	>0.9999
Stearic acid LT vs. Linoleic & Palmitic acids ST	No	>0.9999
Stearic acid LT vs. Linoleic & Stearic acids ST	No	>0.9999
Stearic acid LT vs. SLOP ST	No	>0.9999
Oleic & Palmitic acids LT vs. Oleic & Stearic acids LT	No	>0.9999
Oleic & Palmitic acids LT vs. Linoleic & Palmitic acids LT	No	>0.9999
Oleic & Palmitic acids LT vs. Linoleic & Stearic acids LT	No	>0.9999
Oleic & Palmitic acids LT vs. SLOP LT	No	>0.9999
Oleic & Palmitic acids LT vs. Ethanol ST	No	>0.9999
Oleic & Palmitic acids LT vs. Oleic acid ST	No	>0.9999
Oleic & Palmitic acids LT vs. Linoleic acid ST	No	>0.9999
Oleic & Palmitic acids LT vs. Palmitic acid ST	No	>0.9999
Oleic & Palmitic acids LT vs. Stearic acid ST	No	>0.9999
Oleic & Palmitic acids LT vs. Oleic & Palmitic acids ST	No	>0.9999
Oleic & Palmitic acids LT vs. Oleic & Stearic acids ST	No	>0.9999
Oleic & Palmitic acids LT vs. Linoleic & Palmitic acids ST	No	>0.9999
Oleic & Palmitic acids LT vs. Linoleic & Stearic acids ST	No	>0.9999
Oleic & Palmitic acids LT vs. SLOP ST	No	>0.9999
Oleic & Stearic acids LT vs. Linoleic & Palmitic acids LT	No	>0.9999
Oleic & Stearic acids LT vs. Linoleic & Stearic acids LT	No	>0.9999
Oleic & Stearic acids LT vs. SLOP LT	No	>0.9999
Oleic & Stearic acids LT vs. Ethanol ST	No	>0.9999
Oleic & Stearic acids LT vs. Oleic acid ST	No	>0.9999
Oleic & Stearic acids LT vs. Linoleic acid ST	No	>0.9999
Oleic & Stearic acids LT vs. Palmitic acid ST	No	>0.9999
Oleic & Stearic acids LT vs. Stearic acid ST	No	>0.9999
Oleic & Stearic acids LT vs. Oleic & Palmitic acids ST	No	>0.9999
Oleic & Stearic acids LT vs. Oleic & Stearic acids ST	No	>0.9999
Oleic & Stearic acids LT vs. Linoleic & Palmitic acids ST	No	>0.9999
Oleic & Stearic acids LT vs. Linoleic & Stearic acids ST	No	>0.9999
Oleic & Stearic acids LT vs. SLOP ST	No	>0.9999
Linoleic & Palmitic acids LT vs. Linoleic & Stearic acids LT	No	>0.9999
Linoleic & Palmitic acids LT vs. SLOP LT	No	>0.9999
Linoleic & Palmitic acids LT vs. Ethanol ST	No	>0.9999
Linoleic & Palmitic acids LT vs. Oleic acid ST	No	>0.9999
Linoleic & Palmitic acids LT vs. Linoleic acid ST	No	>0.9999
Linoleic & Palmitic acids LT vs. Palmitic acid ST	No	>0.9999
Linoleic & Palmitic acids LT vs. Stearic acid ST	No	>0.9999
Linoleic & Palmitic acids LT vs. Oleic & Palmitic acids ST	No	>0.9999
Linoleic & Palmitic acids LT vs. Oleic & Stearic acids ST	No	>0.9999
Linoleic & Palmitic acids LT vs. Linoleic & Palmitic acids ST	No	>0.9999
Linoleic & Palmitic acids LT vs. Linoleic & Stearic acids ST	No	>0.9999
Linoleic & Palmitic acids LT vs. SLOP ST	No	>0.9999
Linoleic & Stearic acids LT vs. SLOP LT	No	>0.9999
Linoleic & Stearic acids LT vs. Ethanol ST	No	>0.9999
Linoleic & Stearic acids LT vs. Oleic acid ST	No	>0.9999
Linoleic & Stearic acids LT vs. Linoleic acid ST	No	>0.9999
Linoleic & Stearic acids LT vs. Palmitic acid ST	No	>0.9999
Linoleic & Stearic acids LT vs. Stearic acid ST	No	>0.9999
Linoleic & Stearic acids LT vs. Oleic & Palmitic acids ST	No	>0.9999
Linoleic & Stearic acids LT vs. Oleic & Stearic acids ST	No	>0.9999
Linoleic & Stearic acids LT vs. Linoleic & Palmitic acids ST	No	>0.9999
Linoleic & Stearic acids LT vs. Linoleic & Stearic acids ST	No	>0.9999
Linoleic & Stearic acids LT vs. SLOP ST	No	>0.9999
SLOP LT vs. Ethanol ST	No	>0.9999
SLOP LT vs. Oleic acid ST	No	>0.9999
SLOP LT vs. Linoleic acid ST	No	>0.9999
SLOP LT vs. Palmitic acid ST	No	>0.9999
SLOP LT vs. Stearic acid ST	No	>0.9999
SLOP LT vs. Oleic & Palmitic acids ST	No	>0.9999
SLOP LT vs. Oleic & Stearic acids ST	No	>0.9999
SLOP LT vs. Linoleic & Palmitic acids ST	No	>0.9999
SLOP LT vs. Linoleic & Stearic acids ST	No	>0.9999
SLOP LT vs. SLOP ST	No	>0.9999
Ethanol ST vs. Oleic acid ST	No	>0.9999
Ethanol ST vs. Linoleic acid ST	No	>0.9999
Ethanol ST vs. Palmitic acid ST	No	>0.9999
Ethanol ST vs. Stearic acid ST	No	>0.9999
Ethanol ST vs. Oleic & Palmitic acids ST	No	>0.9999
Ethanol ST vs. Oleic & Stearic acids ST	No	>0.9999
Ethanol ST vs. Linoleic & Palmitic acids ST	No	>0.9999
Ethanol ST vs. Linoleic & Stearic acids ST	No	>0.9999
Ethanol ST vs. SLOP ST	No	>0.9999
Oleic acid ST vs. Linoleic acid ST	No	>0.9999
Oleic acid ST vs. Palmitic acid ST	No	>0.9999
Oleic acid ST vs. Stearic acid ST	No	>0.9999
Oleic acid ST vs. Oleic & Palmitic acids ST	No	>0.9999
Oleic acid ST vs. Oleic & Stearic acids ST	No	>0.9999
Oleic acid ST vs. Linoleic & Palmitic acids ST	No	>0.9999
Oleic acid ST vs. Linoleic & Stearic acids ST	No	>0.9999
Oleic acid ST vs. SLOP ST	No	>0.9999
Linoleic acid ST vs. Palmitic acid ST	No	>0.9999
Linoleic acid ST vs. Stearic acid ST	No	>0.9999
Linoleic acid ST vs. Oleic & Palmitic acids ST	No	>0.9999
Linoleic acid ST vs. Oleic & Stearic acids ST	No	>0.9999
Linoleic acid ST vs. Linoleic & Palmitic acids ST	No	>0.9999
Linoleic acid ST vs. Linoleic & Stearic acids ST	No	>0.9999
Linoleic acid ST vs. SLOP ST	No	>0.9999
Palmitic acid ST vs. Stearic acid ST	No	>0.9999
Palmitic acid ST vs. Oleic & Palmitic acids ST	No	>0.9999
Palmitic acid ST vs. Oleic & Stearic acids ST	No	>0.9999
Palmitic acid ST vs. Linoleic & Palmitic acids ST	No	>0.9999
Palmitic acid ST vs. Linoleic & Stearic acids ST	No	>0.9999
Palmitic acid ST vs. SLOP ST	No	>0.9999
Stearic acid ST vs. Oleic & Palmitic acids ST	No	>0.9999
Stearic acid ST vs. Oleic & Stearic acids ST	No	>0.9999
Stearic acid ST vs. Linoleic & Palmitic acids ST	No	>0.9999
Stearic acid ST vs. Linoleic & Stearic acids ST	No	>0.9999
Stearic acid ST vs. SLOP ST	No	>0.9999
Oleic & Palmitic acids ST vs. Oleic & Stearic acids ST	No	>0.9999
Oleic & Palmitic acids ST vs. Linoleic & Palmitic acids ST	No	>0.9999
Oleic & Palmitic acids ST vs. Linoleic & Stearic acids ST	No	>0.9999
Oleic & Palmitic acids ST vs. SLOP ST	No	>0.9999
Oleic & Stearic acids ST vs. Linoleic & Palmitic acids ST	No	>0.9999
Oleic & Stearic acids ST vs. Linoleic & Stearic acids ST	No	>0.9999
Oleic & Stearic acids ST vs. SLOP ST	No	>0.9999
Linoleic & Palmitic acids ST vs. Linoleic & Stearic acids ST	No	>0.9999
Linoleic & Palmitic acids ST vs. SLOP ST	No	>0.9999
Linoleic & Stearic acids ST vs. SLOP ST	No	>0.9999

## Sheet: C14-1 cis9
Statistical differences in the percentage of C14:1 cis 9 in the membrane across conditions.
C14:1 cis9
Tukey's multiple comparisons test	Significant?	Adjusted P Value
Ethanol LT vs. Oleic acid LT	Yes	0.0001
Ethanol LT vs. Linoleic acid LT	Yes	0.0001
Ethanol LT vs. Palmitic acid LT	Yes	<0.0001
Ethanol LT vs. Stearic acid LT	Yes	<0.0001
Ethanol LT vs. Oleic & Palmitic acids LT	Yes	0.0001
Ethanol LT vs. Oleic & Stearic acids LT	Yes	0.0001
Ethanol LT vs. Linoleic & Palmitic acids LT	Yes	<0.0001
Ethanol LT vs. Linoleic & Stearic acids LT	Yes	<0.0001
Ethanol LT vs. SLOP LT	Yes	<0.0001
Ethanol LT vs. Ethanol ST	Yes	<0.0001
Ethanol LT vs. Oleic acid ST	Yes	<0.0001
Ethanol LT vs. Linoleic acid ST	Yes	<0.0001
Ethanol LT vs. Palmitic acid ST	Yes	<0.0001
Ethanol LT vs. Stearic acid ST	Yes	<0.0001
Ethanol LT vs. Oleic & Palmitic acids ST	Yes	<0.0001
Ethanol LT vs. Oleic & Stearic acids ST	Yes	<0.0001
Ethanol LT vs. Linoleic & Palmitic acids ST	Yes	<0.0001
Ethanol LT vs. Linoleic & Stearic acids ST	Yes	<0.0001
Ethanol LT vs. SLOP ST	Yes	<0.0001
Oleic acid LT vs. Linoleic acid LT	No	>0.9999
Oleic acid LT vs. Palmitic acid LT	No	>0.9999
Oleic acid LT vs. Stearic acid LT	No	>0.9999
Oleic acid LT vs. Oleic & Palmitic acids LT	No	>0.9999
Oleic acid LT vs. Oleic & Stearic acids LT	No	>0.9999
Oleic acid LT vs. Linoleic & Palmitic acids LT	No	>0.9999
Oleic acid LT vs. Linoleic & Stearic acids LT	No	>0.9999
Oleic acid LT vs. SLOP LT	No	>0.9999
Oleic acid LT vs. Ethanol ST	No	>0.9999
Oleic acid LT vs. Oleic acid ST	No	>0.9999
Oleic acid LT vs. Linoleic acid ST	No	>0.9999
Oleic acid LT vs. Palmitic acid ST	No	>0.9999
Oleic acid LT vs. Stearic acid ST	No	>0.9999
Oleic acid LT vs. Oleic & Palmitic acids ST	No	>0.9999
Oleic acid LT vs. Oleic & Stearic acids ST	No	>0.9999
Oleic acid LT vs. Linoleic & Palmitic acids ST	No	>0.9999
Oleic acid LT vs. Linoleic & Stearic acids ST	No	>0.9999
Oleic acid LT vs. SLOP ST	No	>0.9999
Linoleic acid LT vs. Palmitic acid LT	No	>0.9999
Linoleic acid LT vs. Stearic acid LT	No	>0.9999
Linoleic acid LT vs. Oleic & Palmitic acids LT	No	>0.9999
Linoleic acid LT vs. Oleic & Stearic acids LT	No	>0.9999
Linoleic acid LT vs. Linoleic & Palmitic acids LT	No	>0.9999
Linoleic acid LT vs. Linoleic & Stearic acids LT	No	>0.9999
Linoleic acid LT vs. SLOP LT	No	>0.9999
Linoleic acid LT vs. Ethanol ST	No	>0.9999
Linoleic acid LT vs. Oleic acid ST	No	>0.9999
Linoleic acid LT vs. Linoleic acid ST	No	>0.9999
Linoleic acid LT vs. Palmitic acid ST	No	>0.9999
Linoleic acid LT vs. Stearic acid ST	No	>0.9999
Linoleic acid LT vs. Oleic & Palmitic acids ST	No	>0.9999
Linoleic acid LT vs. Oleic & Stearic acids ST	No	>0.9999
Linoleic acid LT vs. Linoleic & Palmitic acids ST	No	>0.9999
Linoleic acid LT vs. Linoleic & Stearic acids ST	No	>0.9999
Linoleic acid LT vs. SLOP ST	No	>0.9999
Palmitic acid LT vs. Stearic acid LT	No	>0.9999
Palmitic acid LT vs. Oleic & Palmitic acids LT	No	>0.9999
Palmitic acid LT vs. Oleic & Stearic acids LT	No	>0.9999
Palmitic acid LT vs. Linoleic & Palmitic acids LT	No	>0.9999
Palmitic acid LT vs. Linoleic & Stearic acids LT	No	>0.9999
Palmitic acid LT vs. SLOP LT	No	>0.9999
Palmitic acid LT vs. Ethanol ST	No	>0.9999
Palmitic acid LT vs. Oleic acid ST	No	>0.9999
Palmitic acid LT vs. Linoleic acid ST	No	>0.9999
Palmitic acid LT vs. Palmitic acid ST	No	>0.9999
Palmitic acid LT vs. Stearic acid ST	No	>0.9999
Palmitic acid LT vs. Oleic & Palmitic acids ST	No	>0.9999
Palmitic acid LT vs. Oleic & Stearic acids ST	No	>0.9999
Palmitic acid LT vs. Linoleic & Palmitic acids ST	No	>0.9999
Palmitic acid LT vs. Linoleic & Stearic acids ST	No	>0.9999
Palmitic acid LT vs. SLOP ST	No	>0.9999
Stearic acid LT vs. Oleic & Palmitic acids LT	No	>0.9999
Stearic acid LT vs. Oleic & Stearic acids LT	No	>0.9999
Stearic acid LT vs. Linoleic & Palmitic acids LT	No	>0.9999
Stearic acid LT vs. Linoleic & Stearic acids LT	No	>0.9999
Stearic acid LT vs. SLOP LT	No	>0.9999
Stearic acid LT vs. Ethanol ST	No	>0.9999
Stearic acid LT vs. Oleic acid ST	No	>0.9999
Stearic acid LT vs. Linoleic acid ST	No	>0.9999
Stearic acid LT vs. Palmitic acid ST	No	>0.9999
Stearic acid LT vs. Stearic acid ST	No	>0.9999
Stearic acid LT vs. Oleic & Palmitic acids ST	No	>0.9999
Stearic acid LT vs. Oleic & Stearic acids ST	No	>0.9999
Stearic acid LT vs. Linoleic & Palmitic acids ST	No	>0.9999
Stearic acid LT vs. Linoleic & Stearic acids ST	No	>0.9999
Stearic acid LT vs. SLOP ST	No	>0.9999
Oleic & Palmitic acids LT vs. Oleic & Stearic acids LT	No	>0.9999
Oleic & Palmitic acids LT vs. Linoleic & Palmitic acids LT	No	>0.9999
Oleic & Palmitic acids LT vs. Linoleic & Stearic acids LT	No	>0.9999
Oleic & Palmitic acids LT vs. SLOP LT	No	>0.9999
Oleic & Palmitic acids LT vs. Ethanol ST	No	>0.9999
Oleic & Palmitic acids LT vs. Oleic acid ST	No	>0.9999
Oleic & Palmitic acids LT vs. Linoleic acid ST	No	>0.9999
Oleic & Palmitic acids LT vs. Palmitic acid ST	No	>0.9999
Oleic & Palmitic acids LT vs. Stearic acid ST	No	>0.9999
Oleic & Palmitic acids LT vs. Oleic & Palmitic acids ST	No	>0.9999
Oleic & Palmitic acids LT vs. Oleic & Stearic acids ST	No	>0.9999
Oleic & Palmitic acids LT vs. Linoleic & Palmitic acids ST	No	>0.9999
Oleic & Palmitic acids LT vs. Linoleic & Stearic acids ST	No	>0.9999
Oleic & Palmitic acids LT vs. SLOP ST	No	>0.9999
Oleic & Stearic acids LT vs. Linoleic & Palmitic acids LT	No	>0.9999
Oleic & Stearic acids LT vs. Linoleic & Stearic acids LT	No	>0.9999
Oleic & Stearic acids LT vs. SLOP LT	No	>0.9999
Oleic & Stearic acids LT vs. Ethanol ST	No	>0.9999
Oleic & Stearic acids LT vs. Oleic acid ST	No	>0.9999
Oleic & Stearic acids LT vs. Linoleic acid ST	No	>0.9999
Oleic & Stearic acids LT vs. Palmitic acid ST	No	>0.9999
Oleic & Stearic acids LT vs. Stearic acid ST	No	>0.9999
Oleic & Stearic acids LT vs. Oleic & Palmitic acids ST	No	>0.9999
Oleic & Stearic acids LT vs. Oleic & Stearic acids ST	No	>0.9999
Oleic & Stearic acids LT vs. Linoleic & Palmitic acids ST	No	>0.9999
Oleic & Stearic acids LT vs. Linoleic & Stearic acids ST	No	>0.9999
Oleic & Stearic acids LT vs. SLOP ST	No	>0.9999
Linoleic & Palmitic acids LT vs. Linoleic & Stearic acids LT	No	>0.9999
Linoleic & Palmitic acids LT vs. SLOP LT	No	>0.9999
Linoleic & Palmitic acids LT vs. Ethanol ST	No	>0.9999
Linoleic & Palmitic acids LT vs. Oleic acid ST	No	>0.9999
Linoleic & Palmitic acids LT vs. Linoleic acid ST	No	>0.9999
Linoleic & Palmitic acids LT vs. Palmitic acid ST	No	>0.9999
Linoleic & Palmitic acids LT vs. Stearic acid ST	No	>0.9999
Linoleic & Palmitic acids LT vs. Oleic & Palmitic acids ST	No	>0.9999
Linoleic & Palmitic acids LT vs. Oleic & Stearic acids ST	No	>0.9999
Linoleic & Palmitic acids LT vs. Linoleic & Palmitic acids ST	No	>0.9999
Linoleic & Palmitic acids LT vs. Linoleic & Stearic acids ST	No	>0.9999
Linoleic & Palmitic acids LT vs. SLOP ST	No	>0.9999
Linoleic & Stearic acids LT vs. SLOP LT	No	>0.9999
Linoleic & Stearic acids LT vs. Ethanol ST	No	>0.9999
Linoleic & Stearic acids LT vs. Oleic acid ST	No	>0.9999
Linoleic & Stearic acids LT vs. Linoleic acid ST	No	>0.9999
Linoleic & Stearic acids LT vs. Palmitic acid ST	No	>0.9999
Linoleic & Stearic acids LT vs. Stearic acid ST	No	>0.9999
Linoleic & Stearic acids LT vs. Oleic & Palmitic acids ST	No	>0.9999
Linoleic & Stearic acids LT vs. Oleic & Stearic acids ST	No	>0.9999
Linoleic & Stearic acids LT vs. Linoleic & Palmitic acids ST	No	>0.9999
Linoleic & Stearic acids LT vs. Linoleic & Stearic acids ST	No	>0.9999
Linoleic & Stearic acids LT vs. SLOP ST	No	>0.9999
SLOP LT vs. Ethanol ST	No	>0.9999
SLOP LT vs. Oleic acid ST	No	>0.9999
SLOP LT vs. Linoleic acid ST	No	>0.9999
SLOP LT vs. Palmitic acid ST	No	>0.9999
SLOP LT vs. Stearic acid ST	No	>0.9999
SLOP LT vs. Oleic & Palmitic acids ST	No	>0.9999
SLOP LT vs. Oleic & Stearic acids ST	No	>0.9999
SLOP LT vs. Linoleic & Palmitic acids ST	No	>0.9999
SLOP LT vs. Linoleic & Stearic acids ST	No	>0.9999
SLOP LT vs. SLOP ST	No	>0.9999
Ethanol ST vs. Oleic acid ST	No	>0.9999
Ethanol ST vs. Linoleic acid ST	No	>0.9999
Ethanol ST vs. Palmitic acid ST	No	>0.9999
Ethanol ST vs. Stearic acid ST	No	>0.9999
Ethanol ST vs. Oleic & Palmitic acids ST	No	>0.9999
Ethanol ST vs. Oleic & Stearic acids ST	No	>0.9999
Ethanol ST vs. Linoleic & Palmitic acids ST	No	>0.9999
Ethanol ST vs. Linoleic & Stearic acids ST	No	>0.9999
Ethanol ST vs. SLOP ST	No	>0.9999
Oleic acid ST vs. Linoleic acid ST	No	>0.9999
Oleic acid ST vs. Palmitic acid ST	No	>0.9999
Oleic acid ST vs. Stearic acid ST	No	>0.9999
Oleic acid ST vs. Oleic & Palmitic acids ST	No	>0.9999
Oleic acid ST vs. Oleic & Stearic acids ST	No	>0.9999
Oleic acid ST vs. Linoleic & Palmitic acids ST	No	>0.9999
Oleic acid ST vs. Linoleic & Stearic acids ST	No	>0.9999
Oleic acid ST vs. SLOP ST	No	>0.9999
Linoleic acid ST vs. Palmitic acid ST	No	>0.9999
Linoleic acid ST vs. Stearic acid ST	No	>0.9999
Linoleic acid ST vs. Oleic & Palmitic acids ST	No	>0.9999
Linoleic acid ST vs. Oleic & Stearic acids ST	No	>0.9999
Linoleic acid ST vs. Linoleic & Palmitic acids ST	No	>0.9999
Linoleic acid ST vs. Linoleic & Stearic acids ST	No	>0.9999
Linoleic acid ST vs. SLOP ST	No	>0.9999
Palmitic acid ST vs. Stearic acid ST	No	>0.9999
Palmitic acid ST vs. Oleic & Palmitic acids ST	No	>0.9999
Palmitic acid ST vs. Oleic & Stearic acids ST	No	>0.9999
Palmitic acid ST vs. Linoleic & Palmitic acids ST	No	>0.9999
Palmitic acid ST vs. Linoleic & Stearic acids ST	No	>0.9999
Palmitic acid ST vs. SLOP ST	No	>0.9999
Stearic acid ST vs. Oleic & Palmitic acids ST	No	>0.9999
Stearic acid ST vs. Oleic & Stearic acids ST	No	>0.9999
Stearic acid ST vs. Linoleic & Palmitic acids ST	No	>0.9999
Stearic acid ST vs. Linoleic & Stearic acids ST	No	>0.9999
Stearic acid ST vs. SLOP ST	No	>0.9999
Oleic & Palmitic acids ST vs. Oleic & Stearic acids ST	No	>0.9999
Oleic & Palmitic acids ST vs. Linoleic & Palmitic acids ST	No	>0.9999
Oleic & Palmitic acids ST vs. Linoleic & Stearic acids ST	No	>0.9999
Oleic & Palmitic acids ST vs. SLOP ST	No	>0.9999
Oleic & Stearic acids ST vs. Linoleic & Palmitic acids ST	No	>0.9999
Oleic & Stearic acids ST vs. Linoleic & Stearic acids ST	No	>0.9999
Oleic & Stearic acids ST vs. SLOP ST	No	>0.9999
Linoleic & Palmitic acids ST vs. Linoleic & Stearic acids ST	No	>0.9999
Linoleic & Palmitic acids ST vs. SLOP ST	No	>0.9999
Linoleic & Stearic acids ST vs. SLOP ST	No	>0.9999

## Sheet: C16-1 cis9
Statistical differences in the percentage of C16:1 cis 9 in the membrane across conditions.
C16:1 cis9
Tukey's multiple comparisons test	Significant?	Adjusted P Value
Ethanol LT vs. Oleic acid LT	No	0.4764
Ethanol LT vs. Linoleic acid LT	No	0.2609
Ethanol LT vs. Palmitic acid LT	No	0.3512
Ethanol LT vs. Stearic acid LT	Yes	0.0098
Ethanol LT vs. Oleic & Palmitic acids LT	No	>0.9999
Ethanol LT vs. Oleic & Stearic acids LT	No	0.1776
Ethanol LT vs. Linoleic & Palmitic acids LT	No	>0.9999
Ethanol LT vs. Linoleic & Stearic acids LT	No	0.9126
Ethanol LT vs. SLOP LT	No	>0.9999
Ethanol LT vs. Ethanol ST	Yes	0.0029
Ethanol LT vs. Oleic acid ST	Yes	0.0366
Ethanol LT vs. Linoleic acid ST	No	0.0738
Ethanol LT vs. Palmitic acid ST	No	0.6056
Ethanol LT vs. Stearic acid ST	Yes	0.0196
Ethanol LT vs. Oleic & Palmitic acids ST	No	0.1854
Ethanol LT vs. Oleic & Stearic acids ST	Yes	0.0146
Ethanol LT vs. Linoleic & Palmitic acids ST	Yes	0.0223
Ethanol LT vs. Linoleic & Stearic acids ST	Yes	0.0108
Ethanol LT vs. SLOP ST	No	0.1934
Oleic acid LT vs. Linoleic acid LT	No	>0.9999
Oleic acid LT vs. Palmitic acid LT	No	>0.9999
Oleic acid LT vs. Stearic acid LT	No	0.9982
Oleic acid LT vs. Oleic & Palmitic acids LT	No	0.9816
Oleic acid LT vs. Oleic & Stearic acids LT	No	>0.9999
Oleic acid LT vs. Linoleic & Palmitic acids LT	No	0.94
Oleic acid LT vs. Linoleic & Stearic acids LT	No	>0.9999
Oleic acid LT vs. SLOP LT	No	0.5811
Oleic acid LT vs. Ethanol ST	No	0.9812
Oleic acid LT vs. Oleic acid ST	No	>0.9999
Oleic acid LT vs. Linoleic acid ST	No	>0.9999
Oleic acid LT vs. Palmitic acid ST	No	>0.9999
Oleic acid LT vs. Stearic acid ST	No	0.9998
Oleic acid LT vs. Oleic & Palmitic acids ST	No	>0.9999
Oleic acid LT vs. Oleic & Stearic acids ST	No	0.9994
Oleic acid LT vs. Linoleic & Palmitic acids ST	No	0.9998
Oleic acid LT vs. Linoleic & Stearic acids ST	No	0.9986
Oleic acid LT vs. SLOP ST	No	>0.9999
Linoleic acid LT vs. Palmitic acid LT	No	>0.9999
Linoleic acid LT vs. Stearic acid LT	No	>0.9999
Linoleic acid LT vs. Oleic & Palmitic acids LT	No	0.9049
Linoleic acid LT vs. Oleic & Stearic acids LT	No	>0.9999
Linoleic acid LT vs. Linoleic & Palmitic acids LT	No	0.7973
Linoleic acid LT vs. Linoleic & Stearic acids LT	No	>0.9999
Linoleic acid LT vs. SLOP LT	No	0.3454
Linoleic acid LT vs. Ethanol ST	No	0.9984
Linoleic acid LT vs. Oleic acid ST	No	>0.9999
Linoleic acid LT vs. Linoleic acid ST	No	>0.9999
Linoleic acid LT vs. Palmitic acid ST	No	>0.9999
Linoleic acid LT vs. Stearic acid ST	No	>0.9999
Linoleic acid LT vs. Oleic & Palmitic acids ST	No	>0.9999
Linoleic acid LT vs. Oleic & Stearic acids ST	No	>0.9999
Linoleic acid LT vs. Linoleic & Palmitic acids ST	No	>0.9999
Linoleic acid LT vs. Linoleic & Stearic acids ST	No	>0.9999
Linoleic acid LT vs. SLOP ST	No	>0.9999
Palmitic acid LT vs. Stearic acid LT	No	0.9997
Palmitic acid LT vs. Oleic & Palmitic acids LT	No	0.9508
Palmitic acid LT vs. Oleic & Stearic acids LT	No	>0.9999
Palmitic acid LT vs. Linoleic & Palmitic acids LT	No	0.8752
Palmitic acid LT vs. Linoleic & Stearic acids LT	No	>0.9999
Palmitic acid LT vs. SLOP LT	No	0.4482
Palmitic acid LT vs. Ethanol ST	No	0.9945
Palmitic acid LT vs. Oleic acid ST	No	>0.9999
Palmitic acid LT vs. Linoleic acid ST	No	>0.9999
Palmitic acid LT vs. Palmitic acid ST	No	>0.9999
Palmitic acid LT vs. Stearic acid ST	No	>0.9999
Palmitic acid LT vs. Oleic & Palmitic acids ST	No	>0.9999
Palmitic acid LT vs. Oleic & Stearic acids ST	No	>0.9999
Palmitic acid LT vs. Linoleic & Palmitic acids ST	No	>0.9999
Palmitic acid LT vs. Linoleic & Stearic acids ST	No	0.9998
Palmitic acid LT vs. SLOP ST	No	>0.9999
Stearic acid LT vs. Oleic & Palmitic acids LT	No	0.2044
Stearic acid LT vs. Oleic & Stearic acids LT	No	>0.9999
Stearic acid LT vs. Linoleic & Palmitic acids LT	No	0.1183
Stearic acid LT vs. Linoleic & Stearic acids LT	No	0.8818
Stearic acid LT vs. SLOP LT	Yes	0.0162
Stearic acid LT vs. Ethanol ST	No	>0.9999
Stearic acid LT vs. Oleic acid ST	No	>0.9999
Stearic acid LT vs. Linoleic acid ST	No	>0.9999
Stearic acid LT vs. Palmitic acid ST	No	0.9927
Stearic acid LT vs. Stearic acid ST	No	>0.9999
Stearic acid LT vs. Oleic & Palmitic acids ST	No	>0.9999
Stearic acid LT vs. Oleic & Stearic acids ST	No	>0.9999
Stearic acid LT vs. Linoleic & Palmitic acids ST	No	>0.9999
Stearic acid LT vs. Linoleic & Stearic acids ST	No	>0.9999
Stearic acid LT vs. SLOP ST	No	>0.9999
Oleic & Palmitic acids LT vs. Oleic & Stearic acids LT	No	0.8261
Oleic & Palmitic acids LT vs. Linoleic & Palmitic acids LT	No	>0.9999
Oleic & Palmitic acids LT vs. Linoleic & Stearic acids LT	No	>0.9999
Oleic & Palmitic acids LT vs. SLOP LT	No	>0.9999
Oleic & Palmitic acids LT vs. Ethanol ST	No	0.092
Oleic & Palmitic acids LT vs. Oleic acid ST	No	0.4353
Oleic & Palmitic acids LT vs. Linoleic acid ST	No	0.6056
Oleic & Palmitic acids LT vs. Palmitic acid ST	No	0.9944
Oleic & Palmitic acids LT vs. Stearic acid ST	No	0.3096
Oleic & Palmitic acids LT vs. Oleic & Palmitic acids ST	No	0.8357
Oleic & Palmitic acids LT vs. Oleic & Stearic acids ST	No	0.2609
Oleic & Palmitic acids LT vs. Linoleic & Palmitic acids ST	No	0.3339
Oleic & Palmitic acids LT vs. Linoleic & Stearic acids ST	No	0.2173
Oleic & Palmitic acids LT vs. SLOP ST	No	0.845
Oleic & Stearic acids LT vs. Linoleic & Palmitic acids LT	No	0.686
Oleic & Stearic acids LT vs. Linoleic & Stearic acids LT	No	0.9999
Oleic & Stearic acids LT vs. SLOP LT	No	0.2447
Oleic & Stearic acids LT vs. Ethanol ST	No	0.9997
Oleic & Stearic acids LT vs. Oleic acid ST	No	>0.9999
Oleic & Stearic acids LT vs. Linoleic acid ST	No	>0.9999
Oleic & Stearic acids LT vs. Palmitic acid ST	No	>0.9999
Oleic & Stearic acids LT vs. Stearic acid ST	No	>0.9999
Oleic & Stearic acids LT vs. Oleic & Palmitic acids ST	No	>0.9999
Oleic & Stearic acids LT vs. Oleic & Stearic acids ST	No	>0.9999
Oleic & Stearic acids LT vs. Linoleic & Palmitic acids ST	No	>0.9999
Oleic & Stearic acids LT vs. Linoleic & Stearic acids ST	No	>0.9999
Oleic & Stearic acids LT vs. SLOP ST	No	>0.9999
Linoleic & Palmitic acids LT vs. Linoleic & Stearic acids LT	No	0.9997
Linoleic & Palmitic acids LT vs. SLOP LT	No	>0.9999
Linoleic & Palmitic acids LT vs. Ethanol ST	Yes	0.048
Linoleic & Palmitic acids LT vs. Oleic acid ST	No	0.2899
Linoleic & Palmitic acids LT vs. Linoleic acid ST	No	0.4417
Linoleic & Palmitic acids LT vs. Palmitic acid ST	No	0.9755
Linoleic & Palmitic acids LT vs. Stearic acid ST	No	0.192
Linoleic & Palmitic acids LT vs. Oleic & Palmitic acids ST	No	0.6985
Linoleic & Palmitic acids LT vs. Oleic & Stearic acids ST	No	0.157
Linoleic & Palmitic acids LT vs. Linoleic & Palmitic acids ST	No	0.2101
Linoleic & Palmitic acids LT vs. Linoleic & Stearic acids ST	No	0.1269
Linoleic & Palmitic acids LT vs. SLOP ST	No	0.7109
Linoleic & Stearic acids LT vs. SLOP LT	No	0.9536
Linoleic & Stearic acids LT vs. Ethanol ST	No	0.7006
Linoleic & Stearic acids LT vs. Oleic acid ST	No	0.9812
Linoleic & Stearic acids LT vs. Linoleic acid ST	No	0.9963
Linoleic & Stearic acids LT vs. Palmitic acid ST	No	>0.9999
Linoleic & Stearic acids LT vs. Stearic acid ST	No	0.9479
Linoleic & Stearic acids LT vs. Oleic & Palmitic acids ST	No	0.9999
Linoleic & Stearic acids LT vs. Oleic & Stearic acids ST	No	0.9239
Linoleic & Stearic acids LT vs. Linoleic & Palmitic acids ST	No	0.9569
Linoleic & Stearic acids LT vs. Linoleic & Stearic acids ST	No	0.8932
Linoleic & Stearic acids LT vs. SLOP ST	No	>0.9999
SLOP LT vs. Ethanol ST	Yes	0.0051
SLOP LT vs. Oleic acid ST	No	0.0566
SLOP LT vs. Linoleic acid ST	No	0.1092
SLOP LT vs. Palmitic acid ST	No	0.7068
SLOP LT vs. Stearic acid ST	Yes	0.0313
SLOP LT vs. Oleic & Palmitic acids ST	No	0.2544
SLOP LT vs. Oleic & Stearic acids ST	Yes	0.0237
SLOP LT vs. Linoleic & Palmitic acids ST	Yes	0.0355
SLOP LT vs. Linoleic & Stearic acids ST	Yes	0.0178
SLOP LT vs. SLOP ST	No	0.2642
Ethanol ST vs. Oleic acid ST	No	>0.9999
Ethanol ST vs. Linoleic acid ST	No	>0.9999
Ethanol ST vs. Palmitic acid ST	No	0.9515
Ethanol ST vs. Stearic acid ST	No	>0.9999
Ethanol ST vs. Oleic & Palmitic acids ST	No	0.9997
Ethanol ST vs. Oleic & Stearic acids ST	No	>0.9999
Ethanol ST vs. Linoleic & Palmitic acids ST	No	>0.9999
Ethanol ST vs. Linoleic & Stearic acids ST	No	>0.9999
Ethanol ST vs. SLOP ST	No	0.9996
Oleic acid ST vs. Linoleic acid ST	No	>0.9999
Oleic acid ST vs. Palmitic acid ST	No	0.9998
Oleic acid ST vs. Stearic acid ST	No	>0.9999
Oleic acid ST vs. Oleic & Palmitic acids ST	No	>0.9999
Oleic acid ST vs. Oleic & Stearic acids ST	No	>0.9999
Oleic acid ST vs. Linoleic & Palmitic acids ST	No	>0.9999
Oleic acid ST vs. Linoleic & Stearic acids ST	No	>0.9999
Oleic acid ST vs. SLOP ST	No	>0.9999
Linoleic acid ST vs. Palmitic acid ST	No	>0.9999
Linoleic acid ST vs. Stearic acid ST	No	>0.9999
Linoleic acid ST vs. Oleic & Palmitic acids ST	No	>0.9999
Linoleic acid ST vs. Oleic & Stearic acids ST	No	>0.9999
Linoleic acid ST vs. Linoleic & Palmitic acids ST	No	>0.9999
Linoleic acid ST vs. Linoleic & Stearic acids ST	No	>0.9999
Linoleic acid ST vs. SLOP ST	No	>0.9999
Palmitic acid ST vs. Stearic acid ST	No	0.9985
Palmitic acid ST vs. Oleic & Palmitic acids ST	No	>0.9999
Palmitic acid ST vs. Oleic & Stearic acids ST	No	0.9969
Palmitic acid ST vs. Linoleic & Palmitic acids ST	No	0.999
Palmitic acid ST vs. Linoleic & Stearic acids ST	No	0.994
Palmitic acid ST vs. SLOP ST	No	>0.9999
Stearic acid ST vs. Oleic & Palmitic acids ST	No	>0.9999
Stearic acid ST vs. Oleic & Stearic acids ST	No	>0.9999
Stearic acid ST vs. Linoleic & Palmitic acids ST	No	>0.9999
Stearic acid ST vs. Linoleic & Stearic acids ST	No	>0.9999
Stearic acid ST vs. SLOP ST	No	>0.9999
Oleic & Palmitic acids ST vs. Oleic & Stearic acids ST	No	>0.9999
Oleic & Palmitic acids ST vs. Linoleic & Palmitic acids ST	No	>0.9999
Oleic & Palmitic acids ST vs. Linoleic & Stearic acids ST	No	>0.9999
Oleic & Palmitic acids ST vs. SLOP ST	No	>0.9999
Oleic & Stearic acids ST vs. Linoleic & Palmitic acids ST	No	>0.9999
Oleic & Stearic acids ST vs. Linoleic & Stearic acids ST	No	>0.9999
Oleic & Stearic acids ST vs. SLOP ST	No	>0.9999
Linoleic & Palmitic acids ST vs. Linoleic & Stearic acids ST	No	>0.9999
Linoleic & Palmitic acids ST vs. SLOP ST	No	>0.9999
Linoleic & Stearic acids ST vs. SLOP ST	No	>0.9999

## Sheet: C17-1 cis8
Statistical differences in the percentage of C17:1 cis 8 in the membrane across conditions.
C17:1 cis8
Tukey's multiple comparisons test	Significant?	Adjusted P Value
Ethanol LT vs. Oleic acid LT	No	>0.9999
Ethanol LT vs. Linoleic acid LT	No	0.998
Ethanol LT vs. Palmitic acid LT	No	0.998
Ethanol LT vs. Stearic acid LT	No	0.998
Ethanol LT vs. Oleic & Palmitic acids LT	No	>0.9999
Ethanol LT vs. Oleic & Stearic acids LT	No	>0.9999
Ethanol LT vs. Linoleic & Palmitic acids LT	No	0.998
Ethanol LT vs. Linoleic & Stearic acids LT	No	0.998
Ethanol LT vs. SLOP LT	No	>0.9999
Ethanol LT vs. Ethanol ST	No	0.998
Ethanol LT vs. Oleic acid ST	No	0.9999
Ethanol LT vs. Linoleic acid ST	No	0.998
Ethanol LT vs. Palmitic acid ST	No	0.998
Ethanol LT vs. Stearic acid ST	No	0.998
Ethanol LT vs. Oleic & Palmitic acids ST	No	0.998
Ethanol LT vs. Oleic & Stearic acids ST	No	0.999
Ethanol LT vs. Linoleic & Palmitic acids ST	No	0.998
Ethanol LT vs. Linoleic & Stearic acids ST	No	0.998
Ethanol LT vs. SLOP ST	No	0.998
Oleic acid LT vs. Linoleic acid LT	No	0.9978
Oleic acid LT vs. Palmitic acid LT	No	0.9978
Oleic acid LT vs. Stearic acid LT	No	0.9978
Oleic acid LT vs. Oleic & Palmitic acids LT	No	>0.9999
Oleic acid LT vs. Oleic & Stearic acids LT	No	>0.9999
Oleic acid LT vs. Linoleic & Palmitic acids LT	No	0.9978
Oleic acid LT vs. Linoleic & Stearic acids LT	No	0.9978
Oleic acid LT vs. SLOP LT	No	>0.9999
Oleic acid LT vs. Ethanol ST	No	0.9978
Oleic acid LT vs. Oleic acid ST	No	0.9999
Oleic acid LT vs. Linoleic acid ST	No	0.9978
Oleic acid LT vs. Palmitic acid ST	No	0.9978
Oleic acid LT vs. Stearic acid ST	No	0.9978
Oleic acid LT vs. Oleic & Palmitic acids ST	No	0.9978
Oleic acid LT vs. Oleic & Stearic acids ST	No	0.9989
Oleic acid LT vs. Linoleic & Palmitic acids ST	No	0.9978
Oleic acid LT vs. Linoleic & Stearic acids ST	No	0.9978
Oleic acid LT vs. SLOP ST	No	0.9978
Linoleic acid LT vs. Palmitic acid LT	No	>0.9999
Linoleic acid LT vs. Stearic acid LT	No	>0.9999
Linoleic acid LT vs. Oleic & Palmitic acids LT	No	0.989
Linoleic acid LT vs. Oleic & Stearic acids LT	No	0.7681
Linoleic acid LT vs. Linoleic & Palmitic acids LT	No	>0.9999
Linoleic acid LT vs. Linoleic & Stearic acids LT	No	>0.9999
Linoleic acid LT vs. SLOP LT	No	>0.9999
Linoleic acid LT vs. Ethanol ST	No	>0.9999
Linoleic acid LT vs. Oleic acid ST	No	>0.9999
Linoleic acid LT vs. Linoleic acid ST	No	>0.9999
Linoleic acid LT vs. Palmitic acid ST	No	>0.9999
Linoleic acid LT vs. Stearic acid ST	No	>0.9999
Linoleic acid LT vs. Oleic & Palmitic acids ST	No	>0.9999
Linoleic acid LT vs. Oleic & Stearic acids ST	No	>0.9999
Linoleic acid LT vs. Linoleic & Palmitic acids ST	No	>0.9999
Linoleic acid LT vs. Linoleic & Stearic acids ST	No	>0.9999
Linoleic acid LT vs. SLOP ST	No	>0.9999
Palmitic acid LT vs. Stearic acid LT	No	>0.9999
Palmitic acid LT vs. Oleic & Palmitic acids LT	No	0.989
Palmitic acid LT vs. Oleic & Stearic acids LT	No	0.7681
Palmitic acid LT vs. Linoleic & Palmitic acids LT	No	>0.9999
Palmitic acid LT vs. Linoleic & Stearic acids LT	No	>0.9999
Palmitic acid LT vs. SLOP LT	No	>0.9999
Palmitic acid LT vs. Ethanol ST	No	>0.9999
Palmitic acid LT vs. Oleic acid ST	No	>0.9999
Palmitic acid LT vs. Linoleic acid ST	No	>0.9999
Palmitic acid LT vs. Palmitic acid ST	No	>0.9999
Palmitic acid LT vs. Stearic acid ST	No	>0.9999
Palmitic acid LT vs. Oleic & Palmitic acids ST	No	>0.9999
Palmitic acid LT vs. Oleic & Stearic acids ST	No	>0.9999
Palmitic acid LT vs. Linoleic & Palmitic acids ST	No	>0.9999
Palmitic acid LT vs. Linoleic & Stearic acids ST	No	>0.9999
Palmitic acid LT vs. SLOP ST	No	>0.9999
Stearic acid LT vs. Oleic & Palmitic acids LT	No	0.989
Stearic acid LT vs. Oleic & Stearic acids LT	No	0.7681
Stearic acid LT vs. Linoleic & Palmitic acids LT	No	>0.9999
Stearic acid LT vs. Linoleic & Stearic acids LT	No	>0.9999
Stearic acid LT vs. SLOP LT	No	>0.9999
Stearic acid LT vs. Ethanol ST	No	>0.9999
Stearic acid LT vs. Oleic acid ST	No	>0.9999
Stearic acid LT vs. Linoleic acid ST	No	>0.9999
Stearic acid LT vs. Palmitic acid ST	No	>0.9999
Stearic acid LT vs. Stearic acid ST	No	>0.9999
Stearic acid LT vs. Oleic & Palmitic acids ST	No	>0.9999
Stearic acid LT vs. Oleic & Stearic acids ST	No	>0.9999
Stearic acid LT vs. Linoleic & Palmitic acids ST	No	>0.9999
Stearic acid LT vs. Linoleic & Stearic acids ST	No	>0.9999
Stearic acid LT vs. SLOP ST	No	>0.9999
Oleic & Palmitic acids LT vs. Oleic & Stearic acids LT	No	>0.9999
Oleic & Palmitic acids LT vs. Linoleic & Palmitic acids LT	No	0.989
Oleic & Palmitic acids LT vs. Linoleic & Stearic acids LT	No	0.989
Oleic & Palmitic acids LT vs. SLOP LT	No	>0.9999
Oleic & Palmitic acids LT vs. Ethanol ST	No	0.989
Oleic & Palmitic acids LT vs. Oleic acid ST	No	0.9988
Oleic & Palmitic acids LT vs. Linoleic acid ST	No	0.989
Oleic & Palmitic acids LT vs. Palmitic acid ST	No	0.989
Oleic & Palmitic acids LT vs. Stearic acid ST	No	0.989
Oleic & Palmitic acids LT vs. Oleic & Palmitic acids ST	No	0.989
Oleic & Palmitic acids LT vs. Oleic & Stearic acids ST	No	0.9934
Oleic & Palmitic acids LT vs. Linoleic & Palmitic acids ST	No	0.989
Oleic & Palmitic acids LT vs. Linoleic & Stearic acids ST	No	0.989
Oleic & Palmitic acids LT vs. SLOP ST	No	0.989
Oleic & Stearic acids LT vs. Linoleic & Palmitic acids LT	No	0.7681
Oleic & Stearic acids LT vs. Linoleic & Stearic acids LT	No	0.7681
Oleic & Stearic acids LT vs. SLOP LT	No	0.9909
Oleic & Stearic acids LT vs. Ethanol ST	No	0.7681
Oleic & Stearic acids LT vs. Oleic acid ST	No	0.9072
Oleic & Stearic acids LT vs. Linoleic acid ST	No	0.7681
Oleic & Stearic acids LT vs. Palmitic acid ST	No	0.7681
Oleic & Stearic acids LT vs. Stearic acid ST	No	0.7681
Oleic & Stearic acids LT vs. Oleic & Palmitic acids ST	No	0.7681
Oleic & Stearic acids LT vs. Oleic & Stearic acids ST	No	0.8111
Oleic & Stearic acids LT vs. Linoleic & Palmitic acids ST	No	0.7681
Oleic & Stearic acids LT vs. Linoleic & Stearic acids ST	No	0.7681
Oleic & Stearic acids LT vs. SLOP ST	No	0.7681
Linoleic & Palmitic acids LT vs. Linoleic & Stearic acids LT	No	>0.9999
Linoleic & Palmitic acids LT vs. SLOP LT	No	>0.9999
Linoleic & Palmitic acids LT vs. Ethanol ST	No	>0.9999
Linoleic & Palmitic acids LT vs. Oleic acid ST	No	>0.9999
Linoleic & Palmitic acids LT vs. Linoleic acid ST	No	>0.9999
Linoleic & Palmitic acids LT vs. Palmitic acid ST	No	>0.9999
Linoleic & Palmitic acids LT vs. Stearic acid ST	No	>0.9999
Linoleic & Palmitic acids LT vs. Oleic & Palmitic acids ST	No	>0.9999
Linoleic & Palmitic acids LT vs. Oleic & Stearic acids ST	No	>0.9999
Linoleic & Palmitic acids LT vs. Linoleic & Palmitic acids ST	No	>0.9999
Linoleic & Palmitic acids LT vs. Linoleic & Stearic acids ST	No	>0.9999
Linoleic & Palmitic acids LT vs. SLOP ST	No	>0.9999
Linoleic & Stearic acids LT vs. SLOP LT	No	>0.9999
Linoleic & Stearic acids LT vs. Ethanol ST	No	>0.9999
Linoleic & Stearic acids LT vs. Oleic acid ST	No	>0.9999
Linoleic & Stearic acids LT vs. Linoleic acid ST	No	>0.9999
Linoleic & Stearic acids LT vs. Palmitic acid ST	No	>0.9999
Linoleic & Stearic acids LT vs. Stearic acid ST	No	>0.9999
Linoleic & Stearic acids LT vs. Oleic & Palmitic acids ST	No	>0.9999
Linoleic & Stearic acids LT vs. Oleic & Stearic acids ST	No	>0.9999
Linoleic & Stearic acids LT vs. Linoleic & Palmitic acids ST	No	>0.9999
Linoleic & Stearic acids LT vs. Linoleic & Stearic acids ST	No	>0.9999
Linoleic & Stearic acids LT vs. SLOP ST	No	>0.9999
SLOP LT vs. Ethanol ST	No	>0.9999
SLOP LT vs. Oleic acid ST	No	>0.9999
SLOP LT vs. Linoleic acid ST	No	>0.9999
SLOP LT vs. Palmitic acid ST	No	>0.9999
SLOP LT vs. Stearic acid ST	No	>0.9999
SLOP LT vs. Oleic & Palmitic acids ST	No	>0.9999
SLOP LT vs. Oleic & Stearic acids ST	No	>0.9999
SLOP LT vs. Linoleic & Palmitic acids ST	No	>0.9999
SLOP LT vs. Linoleic & Stearic acids ST	No	>0.9999
SLOP LT vs. SLOP ST	No	>0.9999
Ethanol ST vs. Oleic acid ST	No	>0.9999
Ethanol ST vs. Linoleic acid ST	No	>0.9999
Ethanol ST vs. Palmitic acid ST	No	>0.9999
Ethanol ST vs. Stearic acid ST	No	>0.9999
Ethanol ST vs. Oleic & Palmitic acids ST	No	>0.9999
Ethanol ST vs. Oleic & Stearic acids ST	No	>0.9999
Ethanol ST vs. Linoleic & Palmitic acids ST	No	>0.9999
Ethanol ST vs. Linoleic & Stearic acids ST	No	>0.9999
Ethanol ST vs. SLOP ST	No	>0.9999
Oleic acid ST vs. Linoleic acid ST	No	>0.9999
Oleic acid ST vs. Palmitic acid ST	No	>0.9999
Oleic acid ST vs. Stearic acid ST	No	>0.9999
Oleic acid ST vs. Oleic & Palmitic acids ST	No	>0.9999
Oleic acid ST vs. Oleic & Stearic acids ST	No	>0.9999
Oleic acid ST vs. Linoleic & Palmitic acids ST	No	>0.9999
Oleic acid ST vs. Linoleic & Stearic acids ST	No	>0.9999
Oleic acid ST vs. SLOP ST	No	>0.9999
Linoleic acid ST vs. Palmitic acid ST	No	>0.9999
Linoleic acid ST vs. Stearic acid ST	No	>0.9999
Linoleic acid ST vs. Oleic & Palmitic acids ST	No	>0.9999
Linoleic acid ST vs. Oleic & Stearic acids ST	No	>0.9999
Linoleic acid ST vs. Linoleic & Palmitic acids ST	No	>0.9999
Linoleic acid ST vs. Linoleic & Stearic acids ST	No	>0.9999
Linoleic acid ST vs. SLOP ST	No	>0.9999
Palmitic acid ST vs. Stearic acid ST	No	>0.9999
Palmitic acid ST vs. Oleic & Palmitic acids ST	No	>0.9999
Palmitic acid ST vs. Oleic & Stearic acids ST	No	>0.9999
Palmitic acid ST vs. Linoleic & Palmitic acids ST	No	>0.9999
Palmitic acid ST vs. Linoleic & Stearic acids ST	No	>0.9999
Palmitic acid ST vs. SLOP ST	No	>0.9999
Stearic acid ST vs. Oleic & Palmitic acids ST	No	>0.9999
Stearic acid ST vs. Oleic & Stearic acids ST	No	>0.9999
Stearic acid ST vs. Linoleic & Palmitic acids ST	No	>0.9999
Stearic acid ST vs. Linoleic & Stearic acids ST	No	>0.9999
Stearic acid ST vs. SLOP ST	No	>0.9999
Oleic & Palmitic acids ST vs. Oleic & Stearic acids ST	No	>0.9999
Oleic & Palmitic acids ST vs. Linoleic & Palmitic acids ST	No	>0.9999
Oleic & Palmitic acids ST vs. Linoleic & Stearic acids ST	No	>0.9999
Oleic & Palmitic acids ST vs. SLOP ST	No	>0.9999
Oleic & Stearic acids ST vs. Linoleic & Palmitic acids ST	No	>0.9999
Oleic & Stearic acids ST vs. Linoleic & Stearic acids ST	No	>0.9999
Oleic & Stearic acids ST vs. SLOP ST	No	>0.9999
Linoleic & Palmitic acids ST vs. Linoleic & Stearic acids ST	No	>0.9999
Linoleic & Palmitic acids ST vs. SLOP ST	No	>0.9999
Linoleic & Stearic acids ST vs. SLOP ST	No	>0.9999

[truncated: 8 more sheets: C17-1 cis10, C18-2, C18-1 cis9, C18-1 cis11, C19-0 cyclo10, C19-0 cyclo12, C20-2, C20-0 cyclo14]
